# Supplementary material for: Na2MoO2As2O7
Source: Acta Crystallogr Sect E Struct Rep Online. 2012 Nov 30;68(Pt 12):i93. doi: 10.1107/S1600536812048167 (PMC3588704; doi:10.1107/S1600536812048167)
Supplement: Supplementary file 1 [file e-68-00i93-sup1.cif]

##############################################################################
#                                                                            #
# This CIF contains the data in a paper accepted for publication in          #
# Acta Crystallographica Section E. It conforms to the requirements of       #
# Notes for Authors for Acta Crystallographica Section E, and has been       #
# peer reviewed under the auspices of the IUCr Commission on Journals.       #
#                                                                            #
# Full details of the Crystallographic Information File format               #
# are given in the paper "The Crystallographic Information File (CIF):       #
# a New Standard Archive File for Crystallography" by S. R. Hall, F. H.      #
# Allen and I. D. Brown [Acta Cryst. (1991), A47, 655-685].                  #
#                                                                            #
# The current version of the core CIF dictionary is obtainable from          #
# ftp://ftp.iucr.org/pub/cif_core.dic.                                       #
#                                                                            #
# Software is freely available for graphical display of the structure(s)     #
# in this CIF. For information consult the CIF software page                 #
# http://www.iucr.org/resources/cif/software.                                #
#                                                                            #
# This file may be used for bona fide research purposes within the           #
# scientific community so long as proper attribution is given to the journal # 
# article from which it was obtained.                                        #
#                                                                            #
##############################################################################
data_I
_audit_creation_method     SHELXL-97
_chemical_name_systematic
;
Disodium molybdenum dioxide diarsenate
;
_chemical_name_common     ?
_chemical_formula_moiety     'As2 Mo O9, 2(Na0.50), Na'
_chemical_formula_sum     'As2 Mo Na2 O9'
_chemical_formula_structural     'Na2 Mo O2 As2 O7'
_chemical_formula_iupac     'Na2 Mo O2 As2 O7'
_chemical_formula_weight     435.76
_chemical_melting_point     ?
_symmetry_cell_setting     monoclinic
_symmetry_space_group_name_H-M     'P 21/c'
_symmetry_space_group_name_Hall     '-P 2ybc'
loop_
    _symmetry_equiv_pos_as_xyz
    'x, y, z'
    '-x, y+1/2, -z+1/2'
    '-x, -y, -z'
    'x, -y-1/2, z-1/2'
_cell_length_a     7.1130(7)
_cell_length_b     12.056(2)
_cell_length_c     9.8030(9)
_cell_angle_alpha     90.00
_cell_angle_beta     100.48(2)
_cell_angle_gamma     90.00
_cell_volume     826.63(18)
_cell_formula_units_Z     4
_cell_measurement_reflns_used     25
_cell_measurement_theta_min     10
_cell_measurement_theta_max     15
_cell_measurement_temperature     298(2)
_exptl_crystal_description     prism
_exptl_crystal_colour     yellow
_exptl_crystal_size_max     0.56
_exptl_crystal_size_mid     0.32
_exptl_crystal_size_min     0.21
_exptl_crystal_density_diffrn     3.501
_exptl_crystal_density_meas     ?
_exptl_crystal_density_method     'not measured'
_exptl_crystal_F_000     808
_exptl_absorpt_coefficient_mu     9.661
_exptl_absorpt_correction_type     psi-scan
_exptl_absorpt_process_details     '(North <i>et al.</i>, 1968)'
_exptl_absorpt_correction_T_min     0.037
_exptl_absorpt_correction_T_max     0.134
_exptl_special_details     ?
_diffrn_ambient_temperature     298(2)
_diffrn_radiation_type     MoK\a
_diffrn_radiation_wavelength     0.71073
_diffrn_radiation_source     'fine-focus sealed tube'
_diffrn_radiation_monochromator     graphite
_diffrn_measurement_device_type     'Enraf--Nonius CAD-4'
_diffrn_measurement_method     '\w/2\q'
_diffrn_detector_area_resol_mean     ?
_diffrn_reflns_number     2280
_diffrn_reflns_av_R_equivalents     0.0189
_diffrn_reflns_av_sigmaI/netI     0.0164
_diffrn_reflns_theta_min     2.71
_diffrn_reflns_theta_max     26.96
_diffrn_reflns_theta_full     26.96
_diffrn_measured_fraction_theta_max     1.000
_diffrn_measured_fraction_theta_full     1.000
_diffrn_reflns_limit_h_min     -9
_diffrn_reflns_limit_h_max     9
_diffrn_reflns_limit_k_min     -1
_diffrn_reflns_limit_k_max     15
_diffrn_reflns_limit_l_min     -12
_diffrn_reflns_limit_l_max     1
_diffrn_standards_number     2
_diffrn_standards_interval_count     ?
_diffrn_standards_interval_time     120
_diffrn_standards_decay_%     1.2
_refine_special_details
;
Refinement of <i>F</i>^2^ against ALL reflections. The weighted <i>R</i>-factor
<i>wR</i> and goodness of fit <i>S</i> are based on <i>F</i>^2^, conventional
<i>R</i>-factors <i>R</i> are based on <i>F</i>, with <i>F</i> set to zero for
negative <i>F</i>^2^. The threshold expression of <i>F</i>^2^ >
\s(<i>F</i>^2^) is used only for calculating <i>R</i>-factors(gt) <i>etc</i>.
and is not relevant to the choice of reflections for refinement.
<i>R</i>-factors based on <i>F</i>^2^ are statistically about twice as large
as those based on <i>F</i>, and <i>R</i>- factors based on ALL data will be
even larger.
;
_reflns_number_total     1790
_reflns_number_gt     1711
_reflns_threshold_expression     I>2\s(I)
_refine_ls_structure_factor_coef     Fsqd
_refine_ls_matrix_type     full
_refine_ls_R_factor_all     0.0231
_refine_ls_R_factor_gt     0.0217
_refine_ls_wR_factor_gt     0.0570
_refine_ls_wR_factor_ref     0.0575
_refine_ls_goodness_of_fit_ref     1.250
_refine_ls_restrained_S_all     1.250
_refine_ls_number_reflns     1790
_refine_ls_number_parameters     137
_refine_ls_number_restraints     0
_refine_ls_weighting_scheme     calc
_refine_ls_weighting_details
         'calc w=1/[\s^2^(Fo^2^)+(0.0229P)^2^+2.4476P] where P=(Fo^2^+2Fc^2^)/3'
_atom_sites_solution_primary     direct
_atom_sites_solution_secondary     difmap
_refine_ls_shift/su_max     0.001
_refine_ls_shift/su_mean     0.000
_refine_diff_density_max     0.833
_refine_diff_density_min     -0.747
_refine_ls_extinction_method     'SHELXL97 (Sheldrick, 2008)'
_refine_ls_extinction_coef     0.0083(4)
_refine_ls_extinction_expression
                                  'Fc^*^=kFc[1+0.001xFc^2^\l^3^/sin(2\q)]^-1/4^'
loop_
    _atom_type_symbol
    _atom_type_description
    _atom_type_scat_dispersion_real
    _atom_type_scat_dispersion_imag
    _atom_type_scat_source
    'O' 'O' 0.0106 0.0060
                         'International Tables Vol C Tables 4.2.6.8 and 6.1.1.4'
    'As' 'As' 0.0499 2.0058
                         'International Tables Vol C Tables 4.2.6.8 and 6.1.1.4'
    'Mo' 'Mo' -1.6832 0.6857
                         'International Tables Vol C Tables 4.2.6.8 and 6.1.1.4'
    'Na' 'Na' 0.0362 0.0249
                         'International Tables Vol C Tables 4.2.6.8 and 6.1.1.4'
_computing_data_collection
                'CAD-4 EXPRESS (Duisenberg, 1992; Mac\'i\<cek & Yordanov, 1992)'
_computing_cell_refinement
                'CAD-4 EXPRESS (Duisenberg, 1992; Mac\'i\<cek & Yordanov, 1992)'
_computing_data_reduction     'XCAD4 (Harms & Wocadlo, 1995)'
_computing_structure_solution     'SHELXS97 (Sheldrick, 2008)'
_computing_structure_refinement     'SHELXL97 (Sheldrick, 2008)'
_computing_molecular_graphics     'DIAMOND (Brandenburg, 1998)'
_computing_publication_material     'WinGX (Farrugia, 2012)'
loop_
    _atom_site_type_symbol
    _atom_site_label
    _atom_site_fract_x
    _atom_site_fract_y
    _atom_site_fract_z
    _atom_site_U_iso_or_equiv
    _atom_site_adp_type
    _atom_site_calc_flag
    _atom_site_refinement_flags
    _atom_site_occupancy
    _atom_site_symmetry_multiplicity
    _atom_site_disorder_assembly
    _atom_site_disorder_group
    Mo Mo1 0.14180(4) 0.82040(3) 0.04354(3) 0.01031(11) Uani d . 1 1 . .
    As As1 0.42263(5) 0.83066(3) 0.78808(4) 0.01048(12) Uani d . 1 1 . .
    As As2 0.81207(5) 0.92725(3) 0.79392(4) 0.00972(12) Uani d . 1 1 . .
    Na Na1 0.3687(3) 0.09290(17) 0.8660(2) 0.0314(4) Uani d . 1 1 . .
    Na Na2 0.504(10) 0.986(5) 0.494(7) 0.047(7) Uani d P 0.50 1 . .
    Na Na3 0.9657(8) 0.9978(6) 0.4736(5) 0.0263(13) Uani d P 0.50 1 . .
    O O1 0.4007(4) 0.8279(2) 0.9549(3) 0.0166(6) Uani d . 1 1 . .
    O O2 0.3637(4) 0.9467(2) 0.7019(3) 0.0165(6) Uani d . 1 1 . .
    O O3 0.3405(4) 0.7092(2) 0.7129(3) 0.0151(5) Uani d . 1 1 . .
    O O4 0.0359(4) 0.8798(2) 0.8550(3) 0.0142(5) Uani d . 1 1 . .
    O O5 0.7368(4) 0.0110(2) 0.9099(3) 0.0136(5) Uani d . 1 1 . .
    O O6 0.9545(4) 0.8561(3) 0.1218(3) 0.0212(6) Uani d . 1 1 . .
    O O7 0.6693(4) 0.8070(2) 0.7961(3) 0.0158(6) Uani d . 1 1 . .
    O O8 0.7899(4) 0.9695(3) 0.6338(3) 0.0198(6) Uani d . 1 1 . .
    O O9 0.0977(5) 0.6856(2) 0.0018(3) 0.0237(7) Uani d . 1 1 . .
loop_
    _atom_site_aniso_label
    _atom_site_aniso_U_11
    _atom_site_aniso_U_22
    _atom_site_aniso_U_33
    _atom_site_aniso_U_12
    _atom_site_aniso_U_13
    _atom_site_aniso_U_23
    Mo1 0.00956(17) 0.00924(17) 0.01180(17) 0.00032(11) 0.00105(12) 0.00149(11)
    As1 0.0103(2) 0.01014(19) 0.01110(19) -0.00184(13) 0.00220(14) -0.00231(13)
    As2 0.00852(18) 0.01071(19) 0.00969(18) -0.00010(13) 0.00098(13) 0.00109(13)
    Na1 0.0221(9) 0.0364(10) 0.0343(10) 0.0016(8) 0.0013(8) -0.0166(9)
    Na2 0.023(4) 0.09(2) 0.026(9) 0.028(13) 0.005(5) 0.027(13)
    Na3 0.032(4) 0.0183(15) 0.035(4) 0.002(3) 0.022(3) 0.004(3)
    O1 0.0135(13) 0.0258(15) 0.0105(12) 0.0011(11) 0.0024(10) -0.0042(11)
    O2 0.0182(14) 0.0141(13) 0.0169(13) 0.0001(11) 0.0023(11) 0.0011(11)
    O3 0.0167(13) 0.0130(13) 0.0144(12) -0.0048(11) -0.0001(10) -0.0022(11)
    O4 0.0113(12) 0.0185(14) 0.0116(12) 0.0022(10) -0.0010(10) 0.0018(10)
    O5 0.0139(12) 0.0115(12) 0.0153(12) 0.0018(10) 0.0023(10) -0.0009(10)
    O6 0.0173(14) 0.0267(15) 0.0211(14) 0.0035(12) 0.0073(11) 0.0058(12)
    O7 0.0122(13) 0.0116(12) 0.0243(14) -0.0022(10) 0.0056(11) -0.0031(11)
    O8 0.0152(13) 0.0312(16) 0.0129(13) 0.0042(12) 0.0024(10) 0.0085(12)
    O9 0.0277(16) 0.0133(14) 0.0277(16) -0.0043(12) -0.0014(13) 0.0008(12)
_geom_special_details
;
All e.s.d.'s (except the e.s.d. in the dihedral angle between two l.s. planes)
are estimated using the full covariance matrix. The cell e.s.d.'s are taken
into account individually in the estimation of e.s.d.'s in distances, angles
and torsion angles; correlations between e.s.d.'s in cell parameters are only
used when they are defined by crystal symmetry. An approximate (isotropic)
treatment of cell e.s.d.'s is used for estimating e.s.d.'s involving l.s.
planes.
;
loop_
    _geom_bond_atom_site_label_1
    _geom_bond_atom_site_label_2
    _geom_bond_site_symmetry_2
    _geom_bond_distance
    _geom_bond_publ_flag
    Mo1 O9 . 1.692(3) ?
    Mo1 O6 1_455 1.709(3) ?
    Mo1 O4 1_554 1.997(3) ?
    Mo1 O3 4_575 2.006(3) ?
    Mo1 O1 1_554 2.177(3) ?
    Mo1 O5 3_666 2.223(3) ?
    As1 O2 . 1.649(3) ?
    As1 O1 . 1.671(3) ?
    As1 O3 . 1.695(3) ?
    As1 O7 . 1.765(3) ?
    As2 O8 . 1.630(3) ?
    As2 O5 1_565 1.679(3) ?
    As2 O4 1_655 1.695(3) ?
    As2 O7 . 1.772(3) ?
    Na1 O1 3_667 2.374(3) ?
    Na1 O2 1_545 2.382(3) ?
    Na1 O6 3_666 2.403(3) ?
    Na1 O3 2_646 2.725(3) ?
    Na1 O5 3_657 2.749(3) ?
    Na1 O5 . 2.759(3) ?
    Na1 O7 2_646 3.017(3) ?
    Na2 O8 . 2.25(7) ?
    Na2 O8 3_676 2.29(7) ?
    Na2 O2 3_676 2.43(7) ?
    Na2 O2 . 2.47(7) ?
    Na3 O8 . 2.204(8) ?
    Na3 O8 3_776 2.226(7) ?
    Na3 O9 2_655 2.329(8) ?
    Na3 O9 4_676 2.398(8) ?
    Na3 O2 3_676 2.726(5) ?
loop_
    _geom_angle_atom_site_label_1
    _geom_angle_atom_site_label_2
    _geom_angle_atom_site_label_3
    _geom_angle_site_symmetry_1
    _geom_angle_site_symmetry_3
    _geom_angle
    _geom_angle_publ_flag
    O9 Mo1 O6 . 1_455 103.00(16) ?
    O9 Mo1 O4 . 1_554 95.67(13) ?
    O6 Mo1 O4 1_455 1_554 97.55(13) ?
    O9 Mo1 O3 . 4_575 95.80(14) ?
    O6 Mo1 O3 1_455 4_575 99.37(13) ?
    O4 Mo1 O3 1_554 4_575 156.85(11) ?
    O9 Mo1 O1 . 1_554 94.41(14) ?
    O6 Mo1 O1 1_455 1_554 162.57(13) ?
    O4 Mo1 O1 1_554 1_554 79.62(11) ?
    O3 Mo1 O1 4_575 1_554 79.51(11) ?
    O9 Mo1 O5 . 3_666 167.51(13) ?
    O6 Mo1 O5 1_455 3_666 89.03(13) ?
    O4 Mo1 O5 1_554 3_666 85.92(10) ?
    O3 Mo1 O5 4_575 3_666 78.69(11) ?
    O1 Mo1 O5 1_554 3_666 73.65(10) ?
    O2 As1 O1 . . 117.26(14) ?
    O2 As1 O3 . . 118.35(14) ?
    O1 As1 O3 . . 108.81(14) ?
    O2 As1 O7 . . 108.54(13) ?
    O1 As1 O7 . . 102.82(14) ?
    O3 As1 O7 . . 98.11(13) ?
    O8 As2 O5 . 1_565 118.50(14) ?
    O8 As2 O4 . 1_655 111.47(13) ?
    O5 As2 O4 1_565 1_655 110.97(13) ?
    O8 As2 O7 . . 108.19(15) ?
    O5 As2 O7 1_565 . 103.27(13) ?
    O4 As2 O7 1_655 . 102.88(13) ?
    O1 Na1 O2 3_667 1_545 136.07(13) ?
    O1 Na1 O6 3_667 3_666 113.49(12) ?
    O2 Na1 O6 1_545 3_666 109.05(13) ?
    O1 Na1 O3 3_667 2_646 62.93(10) ?
    O2 Na1 O3 1_545 2_646 96.18(11) ?
    O6 Na1 O3 3_666 2_646 131.68(13) ?
    O1 Na1 O5 3_667 3_657 81.05(10) ?
    O2 Na1 O5 1_545 3_657 103.30(12) ?
    O6 Na1 O5 3_666 3_657 70.98(10) ?
    O3 Na1 O5 2_646 3_657 142.44(11) ?
    O1 Na1 O5 3_667 . 61.30(10) ?
    O2 Na1 O5 1_545 . 74.79(10) ?
    O6 Na1 O5 3_666 . 166.71(13) ?
    O3 Na1 O5 2_646 . 58.68(9) ?
    O5 Na1 O5 3_657 . 95.82(10) ?
    O1 Na1 O7 3_667 2_646 91.68(11) ?
    O2 Na1 O7 1_545 2_646 106.75(11) ?
    O6 Na1 O7 3_666 2_646 79.20(11) ?
    O3 Na1 O7 2_646 2_646 53.88(8) ?
    O5 Na1 O7 3_657 2_646 143.06(10) ?
    O5 Na1 O7 . 2_646 112.34(10) ?
    O8 Na2 O8 . 3_676 171(3) ?
    O8 Na2 O2 . 3_676 94(3) ?
    O8 Na2 O2 3_676 3_676 86(2) ?
    O8 Na2 O2 . . 86(2) ?
    O8 Na2 O2 3_676 . 92(2) ?
    O2 Na2 O2 3_676 . 171(2) ?
    O8 Na3 O8 . 3_776 163.26(19) ?
    O8 Na3 O9 . 2_655 86.1(3) ?
    O8 Na3 O9 3_776 2_655 93.4(3) ?
    O8 Na3 O9 . 4_676 92.1(3) ?
    O8 Na3 O9 3_776 4_676 83.9(3) ?
    O9 Na3 O9 2_655 4_676 164.40(18) ?
    O8 Na3 O2 . 3_676 87.3(2) ?
    O8 Na3 O2 3_776 3_676 108.3(2) ?
    O9 Na3 O2 2_655 3_676 70.52(19) ?
    O9 Na3 O2 4_676 3_676 124.9(2) ?
_iucr_refine_instructions_details
;
TITL raja4 in P 21/c
CELL  0.71073   7.1130  12.0560   9.8030   90.000  100.480   90.000
ZERR     4.00   0.0007   0.0020   0.0009    0.000    0.020    0.000
LATT   1
SYMM  - X, 1/2 + Y, 1/2 - Z
SFAC O   AS   MO   NA
UNIT 36   8    4    8
ACTA
L.S. 8
BOND
FMAP 2
PLAN 20
WGHT    0.022900    2.447600
EXTI    0.008311
FVAR       0.58291
MO1   3    0.141798    0.820398    0.043542    11.00000    0.00956    0.00924 =
         0.01180    0.00149    0.00105    0.00032
AS1   2    0.422631    0.830663    0.788082    11.00000    0.01029    0.01014 =
         0.01110   -0.00231    0.00220   -0.00184
AS2   2    0.812067    0.927247    0.793917    11.00000    0.00852    0.01071 =
         0.00969    0.00109    0.00098   -0.00010
NA1   4    0.368653    0.092901    0.865973    11.00000    0.02208    0.03635 =
         0.03426   -0.01660    0.00127    0.00158
NA2   4    0.503681    0.985886    0.493701    10.50000    0.02297    0.09306 =
         0.02600    0.02711    0.00498    0.02841
NA3   4    0.965679    0.997829    0.473635    10.50000    0.03172    0.01832 =
         0.03474    0.00376    0.02204    0.00152
O1    1    0.400723    0.827933    0.954905    11.00000    0.01352    0.02581 =
         0.01051   -0.00422    0.00239    0.00114
O2    1    0.363723    0.946724    0.701865    11.00000    0.01823    0.01408 =
         0.01691    0.00106    0.00232    0.00013
O3    1    0.340468    0.709159    0.712865    11.00000    0.01672    0.01298 =
         0.01436   -0.00223   -0.00012   -0.00477
O4    1    0.035913    0.879803    0.855041    11.00000    0.01127    0.01847 =
         0.01160    0.00178   -0.00097    0.00223
O5    1    0.736843    0.010982    0.909943    11.00000    0.01388    0.01148 =
         0.01533   -0.00086    0.00229    0.00179
O6    1    0.954505    0.856087    0.121771    11.00000    0.01726    0.02675 =
         0.02106    0.00584    0.00733    0.00346
O7    1    0.669341    0.806999    0.796145    11.00000    0.01222    0.01162 =
         0.02434   -0.00307    0.00562   -0.00215
O8    1    0.789865    0.969512    0.633789    11.00000    0.01522    0.03123 =
         0.01287    0.00852    0.00235    0.00419
O9    1    0.097676    0.685551    0.001844    11.00000    0.02769    0.01334 =
         0.02771    0.00084   -0.00137   -0.00432
MOLE   2
HKLF 4
REM  raja4 in P 21/c
REM R1 =  0.0217 for   1711 Fo > 4sig(Fo)  and  0.0231 for all   1790 data
REM    137 parameters refined using      0 restraints
END
WGHT      0.0228      2.4460
REM Highest difference peak  0.833,  deepest hole -0.747,  1-sigma level  0.137
Q1    1   0.7729 -0.0306  0.8623  11.00000  0.05    0.83
Q2    1   0.4014  0.7978  0.8650  11.00000  0.05    0.78
Q3    1   0.1075  0.8560  0.1073  11.00000  0.05    0.76
Q4    1   0.7888  0.8802  0.8584  11.00000  0.05    0.64
Q5    1   0.1836  0.7711 -0.0209  11.00000  0.05    0.61
Q6    1   0.1162  0.7795  0.1133  11.00000  0.05    0.58
Q7    1   0.4456  0.8769  0.7216  11.00000  0.05    0.56
Q8    1   0.8426  0.8894  0.7282  11.00000  0.05    0.54
Q9    1   0.1775  0.8601 -0.0282  11.00000  0.05    0.53
Q10   1   0.4435  0.7797  0.7199  11.00000  0.05    0.49
Q11   1   0.8761  0.9374  0.7211  11.00000  0.05    0.49
Q12   1   0.3252  0.7222  0.6442  11.00000  0.05    0.42
Q13   1   0.0169  0.9089  0.9084  11.00000  0.05    0.42
Q14   1   0.2885  0.9131  0.6522  11.00000  0.05    0.42
Q15   1   0.0737  0.8360  0.9068  11.00000  0.05    0.37
Q16   1   0.2326  0.9750  0.6678  11.00000  0.05    0.36
Q17   1   0.3328  0.7532  0.7393  11.00000  0.05    0.36
Q18   1   0.3272  0.9246  0.7528  11.00000  0.05    0.34
Q19   1   0.8427  1.0728  0.4207  11.00000  0.05    0.32
Q20   1   0.2818  0.9626  0.5710  11.00000  0.05    0.31
;
data_global
_journal_date_recd_electronic     2012-11-17
_journal_date_accepted     2012-11-23
_journal_name_full     'Acta Crystallographica, Section E'
_journal_year     2012
_journal_volume     68
_journal_issue     12
_journal_page_first     i93
_journal_page_last     i93
_journal_paper_category     QI
_journal_paper_doi     10.1107/S1600536812048167
_journal_coeditor_code     BR2214
_publ_contact_author_name     'Professor M. F. Zid'
_publ_contact_author_address
;
Laboratoire de Mat\'eriaux et Cristallochimie.
Facult\'e des Sciences de Tunis.
Universit\'e de Tunis ElManar
2092 ElManar II Tunis, Tunisia
;
_publ_contact_author_email     'faouzi.zid@fst.rnu.tn'
_publ_contact_author_fax     '216(1) 88 34 24'
_publ_contact_author_phone     '216(1) 88 22 00'
_publ_section_title
;
Na~2~MoO~2~As~2~O~7~
;
loop_
    _publ_author_name
    _publ_author_address
    'Jouini, Raja'
;
Laboratoire de Mat\'eriaux et Cristallochimie
Facult\'e des Sciences de Tunis
Universit\'e de Tunis ElManar
2092 ElManar II Tunis
Tunisia
;
    'Zid, Mohamed Faouzi'
;
Laboratoire de Mat\'eriaux et Cristallochimie
Facult\'e des Sciences de Tunis
Universit\'e de Tunis ElManar
2092 ElManar II Tunis
Tunisia
;
    'Driss, Ahmed'
;
Laboratoire de Mat\'eriaux et Cristallochimie
Facult\'e des Sciences de Tunis
Universit\'e de Tunis ElManar
2092 ElManar II Tunis
Tunisia
;
