# Supplementary material for: Na2MoO2As2O7
Source: Acta Crystallogr Sect E Struct Rep Online. 2012 Nov 30;68(Pt 12):i93. doi: 10.1107/S1600536812048167 (PMC3588704; doi:10.1107/S1600536812048167)
Supplement: Supplementary file 2 [file e-68-00i93-Isup2.hkl]

#
# h,k,l, Fc-squared, Fo-squared, sigma(Fo-squared) and status flag
#
data_I
_shelx_title ' raja4 in P 21/c'
_shelx_refln_list_code          4
_shelx_F_calc_maximum      273.51
_exptl_crystal_F_000       808.00
_reflns_d_resolution_high  0.7838
 
loop_
 _symmetry_equiv_pos_as_xyz
 'x, y, z'
 '-x, y+1/2, -z+1/2'
 '-x, -y, -z'
 'x, -y-1/2, z-1/2'
 
_cell_length_a     7.1130
_cell_length_b    12.0560
_cell_length_c     9.8030
_cell_angle_alpha  90.000
_cell_angle_beta  100.480
_cell_angle_gamma  90.000
 
_shelx_F_squared_multiplier     1.000
 
loop_
 _refln_index_h
 _refln_index_k
 _refln_index_l
 _refln_F_squared_calc
 _refln_F_squared_meas
 _refln_F_squared_sigma
 _refln_observed_status
   1   0   0      310.20      304.09      4.66 o
   2   0   0      864.16      899.34     10.91 o
   3   0   0    12096.12    11066.99     44.45 o
   4   0   0    21051.92    21101.90    178.15 o
   5   0   0    14816.73    14744.51     68.78 o
   6   0   0     1629.06     1575.97     25.95 o
   7   0   0     3928.24     3833.68    110.89 o
   8   0   0     1245.68     1200.83     28.86 o
   1   1   0    15055.92    16080.34     66.45 o
   2   1   0       80.71       92.36      3.36 o
   3   1   0    32581.96    34418.59    183.62 o
   4   1   0     5288.96     5280.75     50.25 o
   5   1   0      313.10      309.52      8.32 o
   6   1   0     8810.05     8467.70     90.99 o
   7   1   0     2337.72     2262.15     24.65 o
   8   1   0     4900.17     4687.65     38.55 o
   0   2   0     1724.65     1599.51     15.33 o
   1   2   0      496.64      516.06     20.08 o
   2   2   0     5317.21     5796.88    169.27 o
   3   2   0       29.73       76.74     16.85 o
   4   2   0    14561.32    14622.08    115.21 o
   5   2   0     1963.12     1838.64     58.30 o
   6   2   0     1051.57     1051.84     22.60 o
   7   2   0     8477.81     8104.21     66.55 o
   8   2   0      428.06      408.52     19.09 o
   1   3   0    24478.27    24809.41    471.43 o
   2   3   0     7947.66     8275.69    261.74 o
   3   3   0       83.90      116.76     15.32 o
   4   3   0    10163.59    10313.16    136.80 o
   5   3   0     3275.07     3203.98    123.59 o
   6   3   0     1682.27     1698.86     29.85 o
   7   3   0     1747.56     1774.73     33.22 o
   8   3   0        6.12       17.86     17.57 o
   0   4   0     7481.05     7216.65     46.82 o
   1   4   0      130.40      198.39     10.15 o
   2   4   0     2259.85     2648.48     41.18 o
   3   4   0      263.59      268.20     41.33 o
   4   4   0     3679.46     3722.34     73.32 o
   5   4   0     3077.45     3108.83     91.73 o
   6   4   0      151.27      191.14     12.95 o
   7   4   0      929.26      938.39     25.65 o
   8   4   0      460.78      472.63     21.21 o
   1   5   0    26028.17    25590.91    122.84 o
   2   5   0     4795.48     4931.73    110.05 o
   3   5   0     5344.43     5450.06    238.19 o
   4   5   0    25804.77    26500.88     98.50 o
   5   5   0      610.97      623.87     20.68 o
   6   5   0       52.34       52.92      6.32 o
   7   5   0      239.81      231.54     13.38 o
   8   5   0     2601.31     2627.68    186.94 o
   0   6   0    27959.00    28511.72    118.49 o
   1   6   0      721.96      771.09     14.27 o
   2   6   0     9790.96     9851.43     64.98 o
   3   6   0      499.81      493.72     47.84 o
   4   6   0     4784.54     4793.20    120.78 o
   5   6   0     1142.96     1186.49     24.55 o
   6   6   0     4556.00     4626.75    161.70 o
   7   6   0    15007.11    15118.27    300.40 o
   8   6   0     1351.09     1334.98     84.91 o
   1   7   0    19406.95    18886.01    278.97 o
   2   7   0       19.39       34.85      6.39 o
   3   7   0    18949.97    18869.22    133.85 o
   4   7   0     9741.79     9875.05    193.89 o
   5   7   0     2248.22     2303.45     34.62 o
   6   7   0     3891.15     3905.03     49.22 o
   7   7   0     1153.65     1128.03     76.81 o
   0   8   0    44849.19    45489.95    178.06 o
   1   8   0        0.13       59.60     31.87 o
   2   8   0     3378.33     3259.02     34.34 o
   3   8   0    15354.32    15445.64    224.40 o
   4   8   0    15261.93    15086.85    432.06 o
   5   8   0     2653.24     2646.40     51.21 o
   6   8   0     1455.26     1443.99     34.55 o
   7   8   0     2632.78     2627.53    117.87 o
   1   9   0      114.10      125.97      7.50 o
   2   9   0     1232.21     1232.57     23.24 o
   3   9   0     3736.75     3671.43     41.02 o
   4   9   0      294.78      290.26     14.74 o
   5   9   0       81.58       76.48      7.34 o
   6   9   0     3631.34     3545.63     50.34 o
   7   9   0     1188.21     1168.54     32.97 o
   0  10   0      580.59      579.13     25.58 o
   1  10   0      724.37      694.56     20.96 o
   2  10   0      218.78      223.11     16.17 o
   3  10   0       75.39       88.14      6.53 o
   4  10   0      137.90      138.59     16.88 o
   5  10   0     1304.76     1222.53     32.25 o
   6  10   0      695.52      691.31     25.56 o
   1  11   0      473.30      474.58     17.65 o
   2  11   0     5694.12     5560.99    139.92 o
   3  11   0     4340.42     4425.79    215.29 o
   4  11   0       23.41       40.80     19.00 o
   5  11   0      364.57      340.07     16.95 o
   6  11   0     1482.83     1491.63     47.97 o
   0  12   0    17196.69    16854.79    137.32 o
   1  12   0      160.65      173.17     11.03 o
   2  12   0        0.68        5.77     18.14 o
   3  12   0     5563.41     5450.44     94.11 o
   4  12   0     2081.30     1998.28    113.02 o
   5  12   0     2941.41     2973.75     48.22 o
   1  13   0     5296.78     5136.94    171.85 o
   2  13   0     1390.67     1334.92     30.86 o
   3  13   0     3258.10     3204.74    112.14 o
   4  13   0     5627.59     5514.23     64.98 o
   0  14   0     1893.25     1935.43     53.05 o
   1  14   0      176.86      181.32     14.90 o
   2  14   0     1313.19     1359.33     48.00 o
   3  14   0      501.20      487.18     23.16 o
   1  15   0     4121.01     3991.59     60.57 o
  -9   1   1     1126.54     1124.34     27.15 o
  -8   1   1      259.51      241.57     10.25 o
  -7   1   1     8020.79     7590.01     64.43 o
  -6   1   1      815.98      764.38     25.21 o
  -5   1   1      576.60      556.73     11.95 o
  -4   1   1    14782.33    14617.25     54.49 o
  -3   1   1    24240.87    24568.03    216.87 o
  -2   1   1    11777.86    11725.78     71.06 o
  -1   1   1    12579.45    12375.71    188.05 o
   0   1   1    14978.42    15280.04    348.36 o
   1   1   1     3753.44     3931.56     50.43 o
   2   1   1    37438.44    39364.06    450.93 o
   3   1   1    11481.55    12295.95    166.65 o
   4   1   1       10.47       20.80      3.27 o
   5   1   1     5198.31     5130.59     38.18 o
   6   1   1      100.10      104.57      8.33 o
   7   1   1      223.98      245.82     10.50 o
   8   1   1      404.44      380.92     12.98 o
  -8   2   1      864.40      839.09     24.94 o
  -7   2   1        1.00       26.92     21.53 o
  -6   2   1     6959.86     6817.47     54.94 o
  -5   2   1     5343.18     5162.87     42.96 o
  -4   2   1     2149.97     2151.89     24.72 o
  -3   2   1      106.17      106.62     14.00 o
  -2   2   1     2262.58     2047.57     18.49 o
  -1   2   1       64.21       82.03      6.55 o
   0   2   1    29914.58    33009.74    610.67 o
   1   2   1    14338.53    14557.47    369.29 o
   2   2   1     3293.21     3176.40     22.82 o
   3   2   1    10323.48    10746.51    354.31 o
   4   2   1     2567.84     2637.68     33.65 o
   5   2   1    19168.24    19270.22    453.02 o
   6   2   1     1133.18     1136.36     24.19 o
   7   2   1      977.18      934.86     24.81 o
   8   2   1    14961.42    14276.54    112.72 o
  -8   3   1       49.53       88.20     33.63 o
  -7   3   1     5091.12     5007.22     53.76 o
  -6   3   1      412.85      341.59     15.00 o
  -5   3   1     6784.25     6692.82    131.67 o
  -4   3   1      204.27      228.24     42.47 o
  -3   3   1    18208.79    17882.50     65.96 o
  -2   3   1     9801.36     9648.75    181.32 o
  -1   3   1       59.98       93.24      7.02 o
   0   3   1    49475.50    53672.55   1530.00 o
   1   3   1     6059.83     5835.33     28.61 o
   2   3   1      164.42      125.72     22.30 o
   3   3   1       24.27       57.99     12.64 o
   4   3   1    29843.24    31243.96    538.48 o
   5   3   1    12039.55    11932.35    104.64 o
   6   3   1     3597.96     3626.78    122.76 o
   7   3   1     2752.69     2686.51     41.55 o
   8   3   1     3247.90     3167.91     48.45 o
  -8   4   1     3145.82     3096.36     73.04 o
  -7   4   1     3444.81     3280.99    126.28 o
  -6   4   1    20725.36    21213.73    588.43 o
  -5   4   1    11170.95    11193.52     68.05 o
  -4   4   1     9554.57     9688.39    215.00 o
  -3   4   1    27535.35    28150.13    121.02 o
  -2   4   1    27720.83    27300.32    374.60 o
  -1   4   1      849.76      944.06     33.82 o
   0   4   1     2770.68     2864.21     21.05 o
   1   4   1    74805.66    80022.71   3103.84 o
   2   4   1     5102.80     5603.54     75.81 o
   3   4   1      677.95      746.91     30.41 o
   4   4   1     6452.09     6694.88    207.45 o
   5   4   1     4939.82     5014.70     83.99 o
   6   4   1     4366.19     4266.41     48.64 o
   7   4   1     2574.48     2672.72    158.48 o
   8   4   1     1939.47     2017.07    155.60 o
  -8   5   1      240.85      243.32     12.91 o
  -7   5   1     3295.82     3162.51    114.55 o
  -6   5   1       73.12       95.25      6.33 o
  -5   5   1     3892.69     3758.17     46.73 o
  -4   5   1     1626.87     1640.03     58.14 o
  -3   5   1     4580.14     4624.94     73.61 o
  -2   5   1     3657.97     3817.39     65.86 o
  -1   5   1       86.20       95.24      4.82 o
   0   5   1     2036.01     2011.38     29.86 o
   1   5   1       36.00      113.06     34.44 o
   2   5   1      748.45      709.93     13.83 o
   3   5   1     1807.09     1814.89     52.05 o
   4   5   1    28943.11    29444.93    255.78 o
   5   5   1      362.58      383.37     15.33 o
   6   5   1      516.29      513.51     21.16 o
   7   5   1     7428.05     7401.65    164.84 o
   8   5   1     1757.66     1745.37    159.80 o
  -8   6   1       22.03       36.81     13.14 o
  -7   6   1      827.21      894.60     26.91 o
  -6   6   1      247.88      269.02     14.41 o
  -5   6   1      104.07      122.12      6.69 o
  -4   6   1      522.11      499.43     26.35 o
  -3   6   1       40.86       67.26      6.83 o
  -2   6   1        3.97       37.42     14.23 o
  -1   6   1      535.61      496.84     17.86 o
   0   6   1     2671.67     2627.02     42.73 o
   1   6   1     3323.56     3285.32     28.75 o
   2   6   1     3086.71     3020.38     28.95 o
   3   6   1      718.45      748.10     16.47 o
   4   6   1      197.12      225.08     11.79 o
   5   6   1     3916.39     3856.40     97.98 o
   6   6   1      785.26      808.32     23.76 o
   7   6   1       87.71       79.21      7.55 o
   8   6   1     1838.41     1882.27     54.19 o
  -8   7   1       25.23       26.41     13.40 o
  -7   7   1     1577.60     1547.74     93.57 o
  -6   7   1     4686.00     4611.59    151.62 o
  -5   7   1       46.44       59.95     11.94 o
  -4   7   1     6075.83     5929.68    223.02 o
  -3   7   1      145.18      173.83     29.91 o
  -2   7   1      461.03      494.37     13.94 o
  -1   7   1     9280.71     8985.45    115.40 o
   0   7   1      307.37      285.35     13.42 o
   1   7   1     7794.16     7831.42    120.50 o
   2   7   1     2261.76     2298.16     42.68 o
   3   7   1     1059.99     1054.83     20.32 o
   4   7   1     4394.86     4462.81    234.10 o
   5   7   1      271.14      290.41     16.40 o
   6   7   1       24.38       48.34     11.83 o
   7   7   1     4010.26     3985.97    208.17 o
  -7   8   1      309.62      309.00     15.65 o
  -6   8   1     3827.55     3909.77     81.96 o
  -5   8   1       12.56       20.64      9.56 o
  -4   8   1     5450.23     5203.69     88.80 o
  -3   8   1     3853.77     3968.98    192.02 o
  -2   8   1     3162.23     3137.83     58.54 o
  -1   8   1     1253.04     1252.80     37.33 o
   0   8   1     1450.77     1436.02     22.03 o
   1   8   1    25600.95    25719.79    243.27 o
   2   8   1     1198.26     1122.82     23.29 o
   3   8   1      576.97      514.69     16.70 o
   4   8   1       78.61      115.06      9.77 o
   5   8   1     2041.88     1986.21     34.07 o
   6   8   1     1891.49     1949.77    148.39 o
   7   8   1      933.55      941.62     29.77 o
  -7   9   1     6650.20     6593.51    219.25 o
  -6   9   1     1830.60     1786.55    109.24 o
  -5   9   1     1338.32     1336.28     33.07 o
  -4   9   1     1317.94     1271.60     27.05 o
  -3   9   1    16970.06    16322.08    286.06 o
  -2   9   1    14482.94    14083.11    230.06 o
  -1   9   1      852.54      883.76     25.78 o
   0   9   1     6888.22     6812.65    107.63 o
   1   9   1      453.05      499.69     19.42 o
   2   9   1    11062.28    11077.22     67.71 o
   3   9   1       30.29       42.63     16.36 o
   4   9   1     3666.81     3648.41     43.97 o
   5   9   1     3656.59     3672.25     47.50 o
   6   9   1       10.30      104.28     48.38 o
   7   9   1      127.46      136.95      9.06 o
  -6  10   1     5031.59     4827.94    130.02 o
  -5  10   1     1070.80     1036.17     43.36 o
  -4  10   1     1500.41     1506.28     33.63 o
  -3  10   1      320.87      396.99     49.82 o
  -2  10   1      502.07      514.03     43.07 o
  -1  10   1      517.22      493.61     34.35 o
   0  10   1    11667.15    11452.47    157.80 o
   1  10   1     6988.22     6973.59     55.54 o
   2  10   1     2002.89     1937.38     30.72 o
   3  10   1     7625.23     7544.48    245.05 o
   4  10   1      605.66      606.30     21.23 o
   5  10   1    13662.96    13587.01    213.24 o
   6  10   1     1396.28     1356.58     34.11 o
  -6  11   1      847.60      823.82     66.21 o
  -5  11   1     1207.20     1202.14     39.96 o
  -4  11   1     2141.90     2116.48     85.64 o
  -3  11   1     8476.81     8222.41    183.28 o
  -2  11   1      839.19      852.67     37.98 o
  -1  11   1      673.68      668.24     34.11 o
   0  11   1     7104.31     6912.86     58.42 o
   1  11   1       89.43       90.47      5.84 o
   2  11   1     8522.37     8295.99     66.10 o
   3  11   1      663.17      686.88     28.96 o
   4  11   1     6350.96     6268.83     63.32 o
   5  11   1     1605.36     1498.47    100.94 o
   6  11   1      310.93      308.71     20.30 o
  -5  12   1     3116.26     2981.60     48.44 o
  -4  12   1      314.08      295.08     15.90 o
  -3  12   1     3252.95     3041.44    112.05 o
  -2  12   1     8503.50     8105.56     82.12 o
  -1  12   1      967.80      950.85     24.84 o
   0  12   1     1523.33     1515.91     30.21 o
   1  12   1     6287.98     6151.90     59.36 o
   2  12   1      285.27      315.24     16.38 o
   3  12   1      719.38      684.21     30.23 o
   4  12   1     2169.89     2181.02    110.42 o
   5  12   1      137.54      148.15     11.05 o
  -4  13   1       61.67       84.58     17.47 o
  -3  13   1      620.72      631.07     23.41 o
  -2  13   1      942.70      931.69     71.51 o
  -1  13   1       28.65       21.04     12.01 o
   0  13   1       82.18       86.68      6.87 o
   1  13   1     1632.55     1601.76     36.88 o
   2  13   1     2362.61     2275.26     83.35 o
   3  13   1     1701.30     1647.53     35.47 o
   4  13   1     2071.20     1989.79     40.66 o
  -3  14   1      324.94      304.50     16.30 o
  -2  14   1       14.49       15.30     12.25 o
  -1  14   1      289.06      281.23     14.54 o
   0  14   1      495.78      512.06     22.03 o
   1  14   1      779.65      761.83     25.50 o
   2  14   1      654.62      730.99     45.73 o
   3  14   1      521.08      462.19     24.65 o
  -1  15   1     2778.62     2691.30     46.91 o
   0  15   1      366.84      345.85     39.46 o
   1  15   1     2329.94     2253.14     62.63 o
  -9   0   2        5.17        9.18     17.92 o
  -8   0   2    13030.52    13077.09    127.54 o
  -7   0   2     4510.90     4393.10     68.86 o
  -6   0   2      151.33      131.96     10.57 o
  -5   0   2    55291.84    56231.40    205.84 o
  -4   0   2     1617.00     1518.83     28.96 o
  -3   0   2    20032.80    20866.47     93.57 o
  -2   0   2    28368.90    28343.50     96.29 o
  -1   0   2    59592.22    65801.76    537.90 o
   0   0   2     4975.87     5045.33     32.52 o
   1   0   2     7703.60     7841.31     49.50 o
   2   0   2     6264.04     6055.24     51.65 o
   3   0   2      910.49     1057.37     23.75 o
   4   0   2       15.71       70.37      5.50 o
   5   0   2     1681.25     1763.99     35.96 o
   6   0   2     4201.74     4315.01     61.33 o
   7   0   2      158.71      201.43     15.75 o
   8   0   2    11233.54    10700.58    117.07 o
  -9   1   2     2820.36     2675.46     46.24 o
  -8   1   2     1564.52     1597.06     33.13 o
  -7   1   2      292.43      331.61     16.03 o
  -6   1   2     3805.89     3898.04     65.63 o
  -5   1   2     4253.56     4118.52     57.25 o
  -4   1   2     1348.09     1308.86     24.64 o
  -3   1   2      179.34      174.89     16.79 o
  -2   1   2    53259.52    59998.72   1246.76 o
  -1   1   2     1049.60      986.69     11.01 o
   0   1   2      173.65      193.41     16.79 o
   1   1   2    28622.46    29153.69    632.53 o
   2   1   2    27731.26    28865.65    591.05 o
   3   1   2     1571.55     1618.23     21.08 o
   4   1   2     1893.67     1927.17     23.91 o
   5   1   2    22450.79    22895.99    385.13 o
   6   1   2      176.31      199.71     26.25 o
   7   1   2      474.34      459.36     33.14 o
   8   1   2     2824.29     2763.79     43.33 o
  -8   2   2       30.47       81.59     10.45 o
  -7   2   2       35.26       67.58      8.21 o
  -6   2   2     1048.62      995.22     34.35 o
  -5   2   2     1359.68     1376.65     34.72 o
  -4   2   2     1946.68     1876.70     35.98 o
  -3   2   2    12204.45    12121.45     82.15 o
  -2   2   2     2127.76     1873.95     28.72 o
  -1   2   2    16955.35    16455.58     76.12 o
   0   2   2     2588.06     2560.77     27.39 o
   1   2   2    15859.26    16483.92     75.30 o
   2   2   2    12157.12    12869.55     73.16 o
   3   2   2    11243.37    12152.65     79.14 o
   4   2   2     7578.83     8070.54     71.30 o
   5   2   2     3675.95     3703.69     53.98 o
   6   2   2     5404.96     5451.50     71.54 o
   7   2   2       53.79       59.04      8.06 o
   8   2   2      366.99      421.21     26.77 o
  -8   3   2     1353.79     1297.98     47.89 o
  -7   3   2     3070.51     2910.82     62.34 o
  -6   3   2     5718.51     5756.14     80.95 o
  -5   3   2      256.96      307.39     20.91 o
  -4   3   2     3340.97     3451.13     51.68 o
  -3   3   2    14969.17    15051.53     97.13 o
  -2   3   2      198.40      374.15     16.23 o
  -1   3   2    15007.53    15222.21     77.13 o
   0   3   2      334.83      307.68     11.59 o
   1   3   2      132.23      183.16      9.93 o
   2   3   2     2056.20     2105.48     30.78 o
   3   3   2      421.42      452.85     16.80 o
   4   3   2     6580.77     6779.62     67.45 o
   5   3   2      361.08      400.49     19.80 o
   6   3   2      217.78      237.56     16.34 o
   7   3   2     1270.19     1297.77     40.81 o
   8   3   2      242.82      260.61     20.73 o
  -8   4   2       66.93       83.83     11.77 o
  -7   4   2        1.10       -3.86     15.19 o
  -6   4   2       17.43       83.35      9.33 o
  -5   4   2     4862.41     5112.07     72.06 o
  -4   4   2     4927.40     4884.80     63.81 o
  -3   4   2     1467.17     1433.09     31.52 o
  -2   4   2      494.33      495.28     17.64 o
  -1   4   2       33.90       91.10      7.15 o
   0   4   2     3677.57     3751.84     38.74 o
   1   4   2     2473.84     2565.23     32.95 o
   2   4   2     7731.26     8004.44     62.60 o
   3   4   2     3170.64     3271.86     44.10 o
   4   4   2       42.11       63.72      5.33 o
   5   4   2        6.66       24.55     10.51 o
   6   4   2     1060.50     1054.53     34.84 o
   7   4   2       89.62       83.30      9.13 o
   8   4   2     1304.92     1237.41     44.16 o
  -8   5   2        7.69       33.08     21.31 o
  -7   5   2      691.97      704.74     36.40 o
  -6   5   2     8410.35     8924.50    107.98 o
  -5   5   2     3026.29     3011.96     57.85 o
  -4   5   2     8970.68     9209.52     89.39 o
  -3   5   2     4568.71     4782.81     57.95 o
  -2   5   2     4924.56     4610.68     51.75 o
  -1   5   2    11962.29    12111.67     78.14 o
   0   5   2        9.48       40.76      3.77 o
   1   5   2     4828.94     5290.74     50.79 o
   2   5   2      231.69      210.26     12.99 o
   3   5   2     3388.83     3519.31     47.67 o
   4   5   2     5966.78     6131.00     68.59 o
   5   5   2     6153.71     6062.83     74.22 o
   6   5   2       83.30       84.60      8.01 o
   7   5   2      781.95      785.99     35.28 o
   8   5   2       13.94       18.04     17.36 o
  -8   6   2      980.20     1009.71     46.94 o
  -7   6   2     1390.55     1533.76     51.36 o
  -6   6   2     3978.17     4183.28     76.32 o
  -5   6   2     3166.55     3308.06     61.77 o
  -4   6   2      859.74      814.33     29.83 o
  -3   6   2    13681.76    13913.02    103.95 o
  -2   6   2     2984.46     3074.89     44.47 o
  -1   6   2    21608.33    22236.13    115.11 o
   0   6   2    15406.67    15792.31     93.78 o
   1   6   2    21924.06    22409.23    114.89 o
   2   6   2    11925.03    12232.94     87.39 o
   3   6   2     9697.85     9693.52     83.17 o
   4   6   2     8312.51     8289.21     82.85 o
   5   6   2     1317.29     1400.25     38.06 o
   6   6   2    18267.32    17823.21    143.96 o
   7   6   2       86.32       87.89      9.21 o
  -8   7   2      246.06      240.76     18.25 o
  -7   7   2       46.71       60.98     11.51 o
  -6   7   2     6703.13     7037.01    100.84 o
  -5   7   2     3515.04     3499.27     65.03 o
  -4   7   2     1149.90     1175.38     36.31 o
  -3   7   2     1201.15     1272.67     33.58 o
  -2   7   2    29836.18    29265.66    149.42 o
  -1   7   2     2347.27     2435.48     40.50 o
   0   7   2      592.20      569.00     20.61 o
   1   7   2    18694.93    19802.30    114.69 o
   2   7   2     9153.92     9177.53     80.00 o
   3   7   2     3679.63     3706.41     54.03 o
   4   7   2      664.76      705.45     26.21 o
   5   7   2    10854.78    10786.64    106.48 o
   6   7   2       14.91       28.43      7.80 o
   7   7   2      117.61      103.82     10.48 o
  -7   8   2     5518.75     5410.10     99.94 o
  -6   8   2      408.76      453.82     29.13 o
  -5   8   2    17638.71    17594.34    151.67 o
  -4   8   2     4117.14     4172.46     66.72 o
  -3   8   2      650.98      633.08     26.50 o
  -2   8   2     8245.59     8060.43     81.28 o
  -1   8   2    17914.72    17388.81    115.59 o
   0   8   2     2162.22     2182.76     40.32 o
   1   8   2      246.18      232.79     16.79 o
   2   8   2     5012.56     5182.17     64.02 o
   3   8   2      580.37      564.50     24.88 o
   4   8   2     1316.40     1253.08     37.73 o
   5   8   2      253.94      264.31     21.00 o
   6   8   2        7.29       11.33     16.30 o
   7   8   2       37.00       72.17     10.15 o
  -7   9   2       18.69       38.53     24.55 o
  -6   9   2       38.19      145.25     12.13 o
  -5   9   2      862.62      896.45     38.74 o
  -4   9   2       53.54       70.32      8.42 o
  -3   9   2       39.61       50.95      7.74 o
  -2   9   2     4456.36     4652.75     65.67 o
  -1   9   2     7451.67     7407.96     79.33 o
   0   9   2      288.66      285.00     19.88 o
   1   9   2     7356.37     7468.35     78.92 o
   2   9   2    12076.26    11929.45    102.88 o
   3   9   2      267.69      227.97     16.93 o
   4   9   2     5653.73     5565.85     77.82 o
   5   9   2     6934.32     6840.71     91.45 o
   6   9   2       34.72       54.66      9.09 o
  -6  10   2      611.43      610.20     35.92 o
  -5  10   2      695.44      729.98     37.11 o
  -4  10   2      223.02      215.92     18.46 o
  -3  10   2      491.88      464.42     27.40 o
  -2  10   2      504.53      524.13     25.81 o
  -1  10   2      629.40      675.36     28.45 o
   0  10   2     3001.34     2930.95     53.62 o
   1  10   2       26.80       39.32      6.50 o
   2  10   2       11.37       27.81      6.59 o
   3  10   2     1105.89     1096.43     36.23 o
   4  10   2      276.34      290.29     21.82 o
   5  10   2       25.50       90.24      9.42 o
   6  10   2       13.18       42.35     17.07 o
  -6  11   2      373.09      440.14     33.43 o
  -5  11   2        7.66       51.56     21.10 o
  -4  11   2      256.36      257.80     21.23 o
  -3  11   2     6089.52     5831.00     85.84 o
  -2  11   2     2367.72     2431.46     53.23 o
  -1  11   2       65.56       83.09      8.42 o
   0  11   2     2062.32     2012.55     47.29 o
   1  11   2     2322.33     2327.47     50.63 o
   2  11   2     8995.71     8885.24     98.84 o
   3  11   2      295.37      306.68     24.24 o
   4  11   2      160.34      158.21     11.25 o
   5  11   2     5689.63     5372.13     87.50 o
  -5  12   2     5324.79     5157.56     95.93 o
  -4  12   2      327.28      318.49     23.41 o
  -3  12   2       62.76       81.62     10.04 o
  -2  12   2     3845.67     3848.48     71.10 o
  -1  12   2     4203.73     4206.44     71.49 o
   0  12   2      519.29      501.27     27.25 o
   1  12   2      678.38      676.33     30.59 o
   2  12   2     5931.46     5638.13     84.51 o
   3  12   2     2432.27     2377.83     58.03 o
   4  12   2      117.08      102.56     10.71 o
   5  12   2     1460.84     1417.62     49.52 o
  -4  13   2     1884.11     1781.74     56.68 o
  -3  13   2      541.80      541.30     36.15 o
  -2  13   2     7625.30     7318.37    102.41 o
  -1  13   2      538.75      569.69     31.38 o
   0  13   2      317.53      289.02     21.09 o
   1  13   2     3318.45     3202.03     65.96 o
   2  13   2      559.19      514.84     31.70 o
   3  13   2     1371.23     1308.11     46.18 o
   4  13   2      484.42      447.36     31.81 o
  -3  14   2     3612.85     3640.06     80.27 o
  -2  14   2      638.39      601.32     34.98 o
  -1  14   2     2509.69     2535.39     62.64 o
   0  14   2     3711.56     3504.83     72.80 o
   1  14   2     6169.58     5927.00     95.15 o
   2  14   2     6207.69     6011.09     96.39 o
   3  14   2     6060.26     5783.60     97.19 o
  -1  15   2       46.31       62.54     11.13 o
   0  15   2      243.57      240.64     20.90 o
   1  15   2     1332.63     1248.84     48.86 o
  -9   1   3     1207.11     1182.49     61.71 o
  -8   1   3     5174.63     5043.29     57.89 o
  -7   1   3      770.11      804.33     30.87 o
  -6   1   3     5864.52     5789.10     50.91 o
  -5   1   3     1632.10     1620.27     43.60 o
  -4   1   3     1464.74     1461.41     21.25 o
  -3   1   3      791.27      673.42     16.11 o
  -2   1   3     4133.24     4164.27     30.64 o
  -1   1   3       78.08       83.98      4.43 o
   0   1   3    15999.80    14878.93    135.15 o
   1   1   3       11.32       25.46      5.96 o
   2   1   3       54.49       68.18      5.73 o
   3   1   3      392.98      428.45     18.33 o
   4   1   3      452.21      451.25     14.99 o
   5   1   3     4103.37     4206.50     43.93 o
   6   1   3     2591.85     2558.51     51.22 o
   7   1   3     4023.91     3953.03    114.45 o
   8   1   3      649.20      628.66     44.63 o
  -8   2   3      876.60      820.10     37.97 o
  -7   2   3      402.01      424.91     26.25 o
  -6   2   3       16.39       49.39      7.48 o
  -5   2   3    26546.29    25447.26    150.47 o
  -4   2   3     2413.97     2393.94     41.84 o
  -3   2   3     3273.60     3142.14     42.84 o
  -2   2   3    10603.59     9709.91     68.96 o
  -1   2   3     9124.88     8662.63     60.99 o
   0   2   3    46422.44    43103.43    145.13 o
   1   2   3    10500.29    10944.22     70.82 o
   2   2   3     4486.81     4567.18     48.75 o
   3   2   3    12847.74    13887.80     93.63 o
   4   2   3     9124.94     9587.57     85.28 o
   5   2   3     2226.41     2514.84     47.72 o
   6   2   3      823.65      908.86     32.96 o
   7   2   3     5366.25     5284.97     81.46 o
   8   2   3      260.56      303.04     21.52 o
  -8   3   3    10062.70    10160.90    126.78 o
  -7   3   3      211.75      226.04     16.81 o
  -6   3   3      191.86      192.42     14.99 o
  -5   3   3     4272.94     4280.68     64.10 o
  -4   3   3    15072.66    15051.96    110.14 o
  -3   3   3       22.59       41.26      4.92 o
  -2   3   3      582.87      627.29     19.95 o
  -1   3   3    15835.15    14182.20     83.34 o
   0   3   3      633.53      910.18     20.70 o
   1   3   3     1107.43     1318.52     25.36 o
   2   3   3     8712.88     9442.57     71.86 o
   3   3   3    30178.27    31960.67    148.10 o
   4   3   3     6900.66     7248.36     74.96 o
   5   3   3       84.35      176.18     14.07 o
   6   3   3    13842.94    13932.37    124.13 o
   7   3   3      473.59      489.95     28.13 o
   8   3   3       20.75       68.90     10.04 o
  -8   4   3       29.35       17.60     20.66 o
  -7   4   3    13465.12    13634.49    142.65 o
  -6   4   3      813.25      895.90     35.53 o
  -5   4   3      113.77      155.53     13.04 o
  -4   4   3    13080.23    13581.47    108.13 o
  -3   4   3      417.08      403.63     18.86 o
  -2   4   3      250.69      316.06     16.09 o
  -1   4   3     2315.83     2434.04     35.96 o
   0   4   3     2904.81     2881.18     37.73 o
   1   4   3     1150.68     1205.75     25.73 o
   2   4   3    16968.77    17906.66    103.51 o
   3   4   3     2495.03     2704.60     43.29 o
   4   4   3       38.68       40.15      5.39 o
   5   4   3     4460.15     4628.17     67.21 o
   6   4   3     8245.33     8295.51     96.95 o
   7   4   3     4802.43     4609.55     78.26 o
  -8   5   3     2940.53     2981.15     74.58 o
  -7   5   3      111.70      140.30     12.66 o
  -6   5   3     1315.40     1413.03     45.08 o
  -5   5   3      132.95      237.91     16.63 o
  -4   5   3    17339.92    17180.63    126.66 o
  -3   5   3     2257.14     2241.96     41.63 o
  -2   5   3       29.95      137.31      9.24 o
  -1   5   3    36268.84    37310.50    153.61 o
   0   5   3     3092.83     3070.03     41.52 o
   1   5   3      784.82      807.44     22.52 o
   2   5   3    16355.08    17320.02    106.10 o
   3   5   3     9894.05    10295.80     87.29 o
   4   5   3     2240.32     2215.49     44.29 o
   5   5   3     2532.30     2614.34     51.40 o
   6   5   3     4365.26     4277.79     71.62 o
   7   5   3       18.80       53.62      9.36 o
  -8   6   3      310.54      335.26     28.48 o
  -7   6   3       30.53       50.83     21.60 o
  -6   6   3      520.58      601.23     32.03 o
  -5   6   3     1743.82     1859.15     48.21 o
  -4   6   3       22.37       26.87      7.00 o
  -3   6   3     1868.23     1941.97     40.61 o
  -2   6   3     3237.79     3426.58     49.39 o
  -1   6   3      226.42      203.06     14.23 o
   0   6   3     3669.33     3798.98     48.85 o
   1   6   3     2805.29     2699.91     42.64 o
   2   6   3      461.97      519.62     20.57 o
   3   6   3     1601.26     1640.80     37.46 o
   4   6   3     1480.71     1562.94     39.67 o
   5   6   3      789.14      794.76     31.46 o
   6   6   3      290.88      318.51     23.94 o
   7   6   3     1298.18     1234.54     46.56 o
  -8   7   3      744.39      781.59     43.82 o
  -7   7   3       95.48      102.82     11.45 o
  -6   7   3     3256.53     3238.81     69.50 o
  -5   7   3      142.18      154.35     11.75 o
  -4   7   3     5641.16     6009.78     79.35 o
  -3   7   3     4037.36     4085.56     60.94 o
  -2   7   3     7484.26     7440.21     76.93 o
  -1   7   3     9039.72     9287.20     82.47 o
   0   7   3      814.72      906.09     26.53 o
   1   7   3     4087.91     4170.81     55.05 o
   2   7   3     4966.06     5096.24     62.91 o
   3   7   3      722.91      814.85     27.51 o
   4   7   3     2145.86     2209.76     47.69 o
   5   7   3     1455.76     1560.05     43.22 o
   6   7   3      424.27      415.59     27.57 o
   7   7   3     2048.23     2014.97     55.84 o
  -7   8   3     2803.75     2912.29     73.09 o
  -6   8   3       86.74       93.05     11.01 o
  -5   8   3      230.36      245.78     19.58 o
  -4   8   3     6219.18     6191.90     83.69 o
  -3   8   3      144.72      165.28     11.25 o
  -2   8   3       23.76       32.55      6.03 o
  -1   8   3      111.26      111.87      7.68 o
   0   8   3     2410.61     2478.00     44.61 o
   1   8   3     3104.42     2973.75     49.59 o
   2   8   3     5070.34     5156.27     66.11 o
   3   8   3       14.18       76.49      7.24 o
   4   8   3      761.91      768.18     30.84 o
   5   8   3      828.55      827.71     33.61 o
   6   8   3     2035.67     1952.71     54.49 o
  -7   9   3      210.49      233.18     15.02 o
  -6   9   3        4.90       11.80      9.83 o
  -5   9   3     2747.12     2711.14     62.20 o
  -4   9   3     2269.84     2262.75     54.11 o
  -3   9   3    10450.31    10527.19    106.74 o
  -2   9   3      531.21      616.56     27.73 o
  -1   9   3     6377.80     6185.81     75.49 o
   0   9   3       59.87       80.09      7.54 o
   1   9   3       72.33       77.06      7.39 o
   2   9   3      262.75      293.99     20.14 o
   3   9   3     3650.66     3561.86     60.97 o
   4   9   3       43.01       47.83      7.48 o
   5   9   3      956.08      945.40     37.21 o
   6   9   3     5168.51     5126.56     87.34 o
  -6  10   3      146.23      193.79     16.43 o
  -5  10   3    14421.60    14651.33    148.39 o
  -4  10   3     1124.12     1142.79     40.57 o
  -3  10   3     2121.35     2218.30     52.53 o
  -2  10   3    12470.54    12386.74    115.84 o
  -1  10   3     4384.53     4189.32     65.69 o
   0  10   3    20510.29    20052.35    142.39 o
   1  10   3     7158.90     7212.74     85.69 o
   2  10   3     5322.59     5288.78     75.18 o
   3  10   3    11324.91    11253.55    113.75 o
   4  10   3     6812.15     6485.55     90.47 o
   5  10   3      602.38      541.74     31.00 o
   6  10   3     1183.91     1086.75     44.95 o
  -6  11   3      460.26      521.57     36.02 o
  -5  11   3     1549.94     1529.53     51.39 o
  -4  11   3     2165.74     2286.32     57.85 o
  -3  11   3      120.00      128.82     10.63 o
  -2  11   3      334.09      350.10     24.00 o
  -1  11   3     6836.89     6640.24     87.61 o
   0  11   3      189.84      194.12     14.93 o
   1  11   3      287.82      264.93     19.11 o
   2  11   3     1634.58     1705.38     46.02 o
   3  11   3     4580.49     4313.07     74.28 o
   4  11   3       27.72       35.58     17.66 o
   5  11   3      362.97      393.87     28.57 o
  -5  12   3       19.18       64.98     10.62 o
  -4  12   3     2156.21     2138.50     59.53 o
  -3  12   3      592.16      594.83     33.50 o
  -2  12   3        9.11        9.27     16.89 o
  -1  12   3       40.91       58.95      7.98 o
   0  12   3      452.88      501.72     28.04 o
   1  12   3       14.39        0.00     15.75 o
   2  12   3      132.13      158.14     12.66 o
   3  12   3       15.44       46.00      8.86 o
   4  12   3      165.21      177.90     12.57 o
  -4  13   3     1963.50     2056.05     61.00 o
  -3  13   3     3219.33     3073.12     70.75 o
  -2  13   3      982.06      993.22     42.11 o
  -1  13   3     2876.13     2837.53     64.74 o
   0  13   3     3523.49     3394.82     68.97 o
   1  13   3      362.55      331.60     23.44 o
   2  13   3     5897.16     5655.82     90.32 o
   3  13   3     1618.55     1569.53     50.92 o
  -3  14   3      133.29      121.52     12.81 o
  -2  14   3       97.45      112.47     11.51 o
  -1  14   3       46.77       61.13     10.89 o
   0  14   3      864.82      846.52     40.42 o
   1  14   3      836.52      842.19     38.17 o
   2  14   3      845.97      828.68     40.09 o
  -8   0   4     2867.41     2849.63     62.87 o
  -7   0   4       64.58       79.91      8.42 o
  -6   0   4     8740.19     8259.90     88.07 o
  -5   0   4     2533.77     2309.92     42.51 o
  -4   0   4    10088.96     9850.47     78.37 o
  -3   0   4      322.68      281.12     14.41 o
  -2   0   4     2608.37     2757.49     34.64 o
  -1   0   4      440.15      711.78     17.49 o
   0   0   4    19568.05    18099.84     89.37 o
   1   0   4     1613.24     1673.84     29.00 o
   2   0   4      441.59      523.70     19.43 o
   3   0   4    42484.63    38884.63    184.28 o
   4   0   4     1716.44     1789.77     42.67 o
   5   0   4       14.62       17.66      6.36 o
   6   0   4    11978.32    12336.28    123.09 o
   7   0   4     9949.83     9890.50    117.43 o
  -8   1   4     2398.05     2295.04     40.15 o
  -7   1   4    12126.10    11996.03     81.90 o
  -6   1   4     1918.33     1896.29     30.40 o
  -5   1   4     2163.57     2094.07     34.05 o
  -4   1   4     1581.97     1517.03     22.52 o
  -3   1   4    48600.61    47778.57   1037.74 o
  -2   1   4       65.36      101.17     17.68 o
  -1   1   4     1442.15     1305.20     19.98 o
   0   1   4    35494.94    32290.05   1212.17 o
   1   1   4    13002.20    12707.21    332.21 o
   2   1   4      460.45      447.56     12.95 o
   3   1   4      287.30      332.34     25.48 o
   4   1   4     8244.00     8315.40    305.35 o
   5   1   4      483.70      524.55     25.41 o
   6   1   4      271.56      259.01     19.49 o
   7   1   4     2444.10     2490.12     64.88 o
  -8   2   4     2170.49     2216.87     57.13 o
  -7   2   4     2664.35     2600.18     58.23 o
  -6   2   4     2060.02     2001.75     47.50 o
  -5   2   4     2264.21     2224.79     44.93 o
  -4   2   4    27939.55    26690.63    144.17 o
  -3   2   4     2759.16     2555.32     40.59 o
  -2   2   4     2862.35     2586.47     38.05 o
  -1   2   4     3792.64     3309.41     41.07 o
   0   2   4     6087.48     6184.06     56.85 o
   1   2   4     8836.03     8363.71     69.53 o
   2   2   4     8506.98     9263.91     77.81 o
   3   2   4     1875.46     2018.53     39.08 o
   4   2   4     2724.14     2899.59     50.83 o
   5   2   4     1363.16     1478.74     39.51 o
   6   2   4      117.02      122.61     10.10 o
   7   2   4      271.47      302.50     21.91 o
  -8   3   4     1543.41     1505.67     50.09 o
  -7   3   4        7.53       59.51      9.01 o
  -6   3   4      670.48      783.76     31.87 o
  -5   3   4     2731.91     2660.94     51.44 o
  -4   3   4        8.41        8.92     11.51 o
  -3   3   4     4281.62     4187.40     53.82 o
  -2   3   4      257.29      300.12     15.32 o
  -1   3   4     4363.81     4303.32     48.89 o
   0   3   4     2009.30     2023.30     33.64 o
   1   3   4       74.06       96.53      6.89 o
   2   3   4    11832.14    12458.19     90.64 o
   3   3   4     1413.61     1551.70     34.53 o
   4   3   4     3080.77     3204.55     53.65 o
   5   3   4     3286.71     3354.70     59.35 o
   6   3   4      638.32      594.75     30.62 o
   7   3   4     2330.38     2344.31     59.10 o
  -8   4   4        0.07       28.78     20.34 o
  -7   4   4      269.84      307.51     23.26 o
  -6   4   4     1910.52     1915.98     49.22 o
  -5   4   4       81.07       90.31      8.21 o
  -4   4   4      449.52      437.89     22.93 o
  -3   4   4        4.86       21.48     11.65 o
  -2   4   4     7417.97     7277.51     69.53 o
  -1   4   4      289.87      337.25     16.74 o
   0   4   4       29.05       47.54      4.77 o
   1   4   4      762.60      791.67     23.17 o
   2   4   4      279.87      317.41     17.53 o
   3   4   4     9187.24     9768.92     87.56 o
   4   4   4       38.48       44.44      6.30 o
   5   4   4      555.42      525.66     28.91 o
   6   4   4        9.09       14.24     12.92 o
   7   4   4      882.91      867.31     39.00 o
  -8   5   4       34.83       30.37     23.60 o
  -7   5   4     4066.36     3928.21     78.41 o
  -6   5   4      370.07      398.20     26.80 o
  -5   5   4      572.01      593.82     28.24 o
  -4   5   4       48.82       58.19      6.62 o
  -3   5   4     1442.15     1387.11     35.21 o
  -2   5   4     1292.75     1218.22     30.98 o
  -1   5   4     8695.64     8578.02     75.61 o
   0   5   4     4706.06     5158.08     57.98 o
   1   5   4      350.72      333.58     17.94 o
   2   5   4     6727.00     6928.82     71.70 o
   3   5   4     2997.14     3193.46     51.70 o
   4   5   4    11486.27    11936.04    107.30 o
   5   5   4      381.59      383.01     24.21 o
   6   5   4     1470.48     1483.22     45.79 o
   7   5   4     3887.47     3851.15     75.87 o
  -8   6   4     5478.22     5706.14    102.25 o
  -7   6   4     5883.53     6215.10    100.48 o
  -6   6   4     2029.28     2135.44     56.11 o
  -5   6   4     1167.26     1218.57     40.20 o
  -4   6   4    37105.56    36692.05    199.03 o
  -3   6   4     3212.98     3261.28     54.16 o
  -2   6   4    20032.97    20071.01    127.28 o
  -1   6   4    11814.60    11749.10     93.35 o
   0   6   4     6638.64     6586.11     68.72 o
   1   6   4    36493.16    37553.31    172.01 o
   2   6   4      208.83      259.94     16.96 o
   3   6   4     2040.03     2156.45     44.62 o
   4   6   4     3614.17     3859.05     63.15 o
   5   6   4      646.41      691.56     31.42 o
   6   6   4       42.76       23.52     17.13 o
   7   6   4      482.39      515.73     32.70 o
  -7   7   4     7860.20     8144.91    117.12 o
  -6   7   4      398.91      453.26     29.90 o
  -5   7   4        3.88       -7.86     16.45 o
  -4   7   4      498.26      484.41     27.38 o
  -3   7   4    16389.83    16541.58    127.02 o
  -2   7   4      844.48      863.79     28.50 o
  -1   7   4     3639.02     3817.35     55.91 o
   0   7   4    14907.16    15620.91    111.75 o
   1   7   4     3531.26     3530.90     53.97 o
   2   7   4     1264.87     1326.53     34.97 o
   3   7   4       31.91       56.63      6.83 o
   4   7   4    12908.93    13095.65    120.05 o
   5   7   4       21.07       70.66      8.77 o
   6   7   4      576.64      573.24     32.12 o
  -7   8   4      170.60      191.12     14.84 o
  -6   8   4     6256.59     6543.33    100.45 o
  -5   8   4      152.02      146.55     11.69 o
  -4   8   4     3943.33     4036.42     69.84 o
  -3   8   4      935.08     1012.68     34.13 o
  -2   8   4       68.41       61.55      7.30 o
  -1   8   4       55.53      153.80     11.60 o
   0   8   4    13958.41    13827.21    110.70 o
   1   8   4     1278.37     1269.99     34.64 o
   2   8   4     1140.49     1171.43     35.09 o
   3   8   4    11190.29    11622.88    110.50 o
   4   8   4      480.53      486.00     26.28 o
   5   8   4     1162.28     1199.96     41.33 o
   6   8   4     6911.13     6674.17     99.41 o
  -7   9   4     2147.30     2204.41     65.74 o
  -6   9   4     5531.64     5731.45     97.26 o
  -5   9   4     1850.01     1781.94     52.03 o
  -4   9   4     3024.32     3040.91     62.46 o
  -3   9   4    13698.93    13706.94    125.92 o
  -2   9   4      932.72      936.19     33.57 o
  -1   9   4      996.37     1053.00     33.08 o
   0   9   4    10208.23    10139.41     99.79 o
   1   9   4     1720.92     1625.97     41.44 o
   2   9   4     1800.13     1768.76     43.72 o
   3   9   4     2020.48     2048.47     50.11 o
   4   9   4      406.14      396.15     26.98 o
   5   9   4      105.35      109.50     11.13 o
   6   9   4      129.09      133.53     11.69 o
  -6  10   4      304.80      316.62     26.44 o
  -5  10   4     1125.19     1165.00     45.19 o
  -4  10   4        2.00        7.27     15.75 o
  -3  10   4      121.57      143.07     11.54 o
  -2  10   4     1678.54     1633.89     45.35 o
  -1  10   4     2677.99     2681.16     55.27 o
   0  10   4       10.32        7.74     15.07 o
   1  10   4      230.21      261.19     18.23 o
   2  10   4     1036.22     1045.35     36.31 o
   3  10   4        5.34       44.47      7.80 o
   4  10   4       22.29       40.44     17.86 o
   5  10   4       15.15       -3.91     18.19 o
  -6  11   4      566.90      570.60     38.30 o
  -5  11   4      891.51      834.47     42.07 o
  -4  11   4      705.91      738.38     38.37 o
  -3  11   4     8815.99     8614.41    109.99 o
  -2  11   4      317.31      309.64     24.15 o
  -1  11   4        8.28       14.04     15.48 o
   0  11   4     7009.47     7146.48     93.82 o
   1  11   4      148.61      150.26      9.86 o
   2  11   4     2170.57     2143.33     54.64 o
   3  11   4      322.38      324.50     24.77 o
   4  11   4      157.20      146.96     12.86 o
   5  11   4     5135.34     4987.11     90.94 o
  -5  12   4     1125.74     1221.86     49.69 o
  -4  12   4      347.07      320.77     25.27 o
  -3  12   4      539.70      532.71     33.91 o
  -2  12   4      334.27      389.31     27.95 o
  -1  12   4      915.69      955.87     38.36 o
   0  12   4     3817.67     3731.73     70.93 o
   1  12   4      354.11      380.52     27.01 o
   2  12   4     1806.43     1713.93     52.72 o
   3  12   4     7686.03     7631.55    106.87 o
   4  12   4        7.12       37.85      8.80 o
  -4  13   4       69.69       75.82     11.60 o
  -3  13   4     3576.14     3356.97     76.36 o
  -2  13   4       78.02       85.07     11.13 o
  -1  13   4     2360.91     2411.47     61.83 o
   0  13   4     4975.15     4729.43     84.26 o
   1  13   4      496.55      476.32     30.64 o
   2  13   4      364.95      403.09     29.63 o
   3  13   4      131.61      174.65     16.04 o
  -2  14   4     4738.18     4638.90     89.75 o
  -1  14   4     5977.29     5706.73     97.62 o
   0  14   4      463.43      470.79     33.64 o
   1  14   4     7012.32     6925.85    106.53 o
  -8   1   5     2862.70     2867.66     45.24 o
  -7   1   5      707.19      713.12     22.52 o
  -6   1   5       15.11       28.89      7.42 o
  -5   1   5     1250.49     1142.20     22.89 o
  -4   1   5      438.41      462.15     14.08 o
  -3   1   5     7574.58     7202.97     46.72 o
  -2   1   5       34.39       46.90      3.41 o
  -1   1   5     2396.67     2058.95     23.34 o
   0   1   5     4923.35     4398.05    204.26 o
   1   1   5     1434.86     1367.55     20.60 o
   2   1   5     9952.03     9430.57    167.15 o
   3   1   5     8802.49     8594.79     60.96 o
   4   1   5      654.25      678.12     23.38 o
   5   1   5    13156.69    12871.61    812.34 o
   6   1   5      573.89      534.91     25.74 o
   7   1   5        1.38       -2.46     13.74 o
  -8   2   5        0.12      139.85     11.27 o
  -7   2   5     7120.64     6727.15     93.55 o
  -6   2   5     8793.03     8272.52     95.50 o
  -5   2   5     9635.62     9088.21     91.53 o
  -4   2   5      396.31      373.77     19.83 o
  -3   2   5    27305.53    25231.17    136.25 o
  -2   2   5     5154.04     4818.12     55.49 o
  -1   2   5    16880.82    16310.51    100.73 o
   0   2   5      381.35      354.13     17.18 o
   1   2   5     4357.34     4159.80     53.39 o
   2   2   5    11749.71    11720.26     96.00 o
   3   2   5     1156.65     1169.67     33.63 o
   4   2   5      491.11      539.16     25.49 o
   5   2   5       23.35       58.42      7.98 o
   6   2   5       22.12       43.12      8.62 o
   7   2   5       70.76       93.25     11.24 o
  -8   3   5      329.26      328.33     24.56 o
  -7   3   5     6580.47     6535.10     94.80 o
  -6   3   5     4443.33     4349.23     72.61 o
  -5   3   5     2793.59     2807.20     53.51 o
  -4   3   5      385.55      398.52     21.07 o
  -3   3   5      877.35      796.27     26.89 o
  -2   3   5    30029.46    28981.19    145.91 o
  -1   3   5     1833.12     2017.55     36.74 o
   0   3   5    13793.23    13445.67     95.38 o
   1   3   5    30057.75    29061.46    149.19 o
   2   3   5     8028.12     8370.29     81.79 o
   3   3   5        5.68       12.33     11.63 o
   4   3   5     1418.38     1539.46     41.23 o
   5   3   5     7843.21     8085.50     97.99 o
   6   3   5       24.95       50.12      9.15 o
   7   3   5     1177.61     1090.87     44.39 o
  -8   4   5       40.18       53.30     21.52 o
  -7   4   5       21.94       44.62      9.18 o
  -6   4   5     1892.24     1912.13     50.57 o
  -5   4   5     1153.66     1233.48     37.81 o
  -4   4   5     4242.88     4286.74     63.52 o
  -3   4   5    12568.66    12519.74    102.47 o
  -2   4   5     2910.51     2933.50     47.43 o
  -1   4   5     2071.61     2040.70     38.45 o
   0   4   5     4499.96     4412.18     56.25 o
   1   4   5    40908.19    40498.13    181.34 o
   2   4   5     1721.76     1810.27     38.87 o
   3   4   5     1283.50     1372.22     36.33 o
   4   4   5    35098.00    36603.43    201.40 o
   5   4   5      604.93      583.97     30.65 o
   6   4   5     7410.11     7373.26    101.76 o
   7   4   5     3988.99     3939.66     80.41 o
  -8   5   5      670.10      611.89     38.60 o
  -7   5   5      907.37      922.07     40.75 o
  -6   5   5     9578.34     9780.26    114.08 o
  -5   5   5     4933.28     5064.76     76.75 o
  -4   5   5     3394.23     3389.30     58.57 o
  -3   5   5     2335.89     2339.96     46.67 o
  -2   5   5    14183.66    13650.79    105.93 o
  -1   5   5     2623.21     2708.08     45.98 o
   0   5   5      121.59      133.49     10.16 o
   1   5   5     7711.33     7975.94     79.86 o
   2   5   5     1283.60     1357.37     34.86 o
   3   5   5     2715.69     2838.84     53.14 o
   4   5   5     1570.06     1587.17     42.18 o
   5   5   5     2746.36     2835.87     60.30 o
   6   5   5     1058.75     1104.27     41.50 o
  -8   6   5       86.63       99.46     12.72 o
  -7   6   5     1094.76     1178.06     46.45 o
  -6   6   5     1932.40     1956.02     53.96 o
  -5   6   5      179.94      227.47     18.55 o
  -4   6   5     1761.33     1815.17     45.41 o
  -3   6   5     2393.13     2520.20     49.33 o
  -2   6   5        5.62       12.86     12.68 o
  -1   6   5     2831.11     2742.04     48.86 o
   0   6   5     2300.97     2222.48     43.77 o
   1   6   5      518.63      545.63     23.49 o
   2   6   5     1214.72     1309.87     36.38 o
   3   6   5      213.36      218.22     17.14 o
   4   6   5      436.72      430.29     27.07 o
   5   6   5       59.38       62.25      8.92 o
   6   6   5       67.99       48.92     19.78 o
  -7   7   5      704.21      773.04     41.05 o
  -6   7   5     4404.39     4704.95     84.47 o
  -5   7   5      203.09      230.13     19.55 o
  -4   7   5        9.74       12.39     16.54 o
  -3   7   5     1341.59     1417.76     40.11 o
  -2   7   5     5230.21     5085.00     69.85 o
  -1   7   5     7344.80     7374.60     82.08 o
   0   7   5     5256.29     5243.82     69.01 o
   1   7   5      716.78      801.99     28.69 o
   2   7   5     2376.42     2307.01     48.23 o
   3   7   5     3218.46     3383.05     61.39 o
   4   7   5     2314.20     2392.20     54.40 o
   5   7   5     1126.02     1176.93     43.04 o
   6   7   5     2155.44     2156.03     59.40 o
  -7   8   5      262.07      300.66     26.62 o
  -6   8   5      864.21     1012.01     43.01 o
  -5   8   5      938.04      963.02     40.02 o
  -4   8   5     2599.84     2637.09     57.88 o
  -3   8   5     5456.01     5328.90     77.90 o
  -2   8   5     1306.53     1295.60     38.15 o
  -1   8   5       19.44       38.38      7.06 o
   0   8   5      540.78      563.08     26.97 o
   1   8   5     4720.96     4908.78     70.19 o
   2   8   5      834.85      912.11     33.03 o
   3   8   5       16.44       27.55      7.45 o
   4   8   5     5591.37     5498.32     84.72 o
   5   8   5       65.65       68.49     10.83 o
   6   8   5     1114.16     1125.52     45.42 o
  -6   9   5     3122.53     3103.37     73.87 o
  -5   9   5       67.36       94.37     11.51 o
  -4   9   5      127.59      120.79     10.13 o
  -3   9   5     3494.01     3405.76     66.34 o
  -2   9   5     8833.23     8893.48    100.99 o
  -1   9   5       22.35       28.49      7.39 o
   0   9   5     9937.98     9979.87    104.03 o
   1   9   5     2303.50     2345.36     51.43 o
   2   9   5     5818.50     5842.16     83.07 o
   3   9   5     1538.32     1508.85     44.62 o
   4   9   5       11.42        2.41     15.98 o
   5   9   5    10381.62    10510.83    127.45 o
  -6  10   5     6631.12     6782.56    111.86 o
  -5  10   5     6878.89     7067.90    106.53 o
  -4  10   5     1557.29     1522.27     49.72 o
  -3  10   5    12579.43    12437.74    129.14 o
  -2  10   5     2769.68     2705.75     59.76 o
  -1  10   5     5240.49     5241.95     79.67 o
   0  10   5       97.54      106.09      8.98 o
   1  10   5     1252.68     1289.61     41.11 o
   2  10   5     6701.95     6786.17     93.29 o
   3  10   5      261.69      255.38     19.20 o
   4  10   5     2282.88     2321.99     61.10 o
   5  10   5        8.27       47.71     19.92 o
  -5  11   5     1158.18     1169.93     49.26 o
  -4  11   5     2165.92     2177.76     60.12 o
  -3  11   5      309.89      293.78     22.76 o
  -2  11   5     4865.99     4900.04     82.27 o
  -1  11   5      816.45      822.37     36.09 o
   0  11   5     2786.62     2841.79     62.05 o
   1  11   5     4855.39     4926.96     81.55 o
   2  11   5     2986.65     2951.09     64.61 o
   3  11   5      758.89      766.68     37.64 o
   4  11   5       14.74       31.58     19.54 o
  -4  12   5      559.00      571.35     35.97 o
  -3  12   5     2459.66     2378.42     63.05 o
  -2  12   5     1053.74     1086.57     42.44 o
  -1  12   5      112.14      114.33     11.54 o
   0  12   5     3001.09     3003.31     67.18 o
   1  12   5     5627.36     5539.35     90.98 o
   2  12   5       25.61       10.45     18.25 o
   3  12   5     1862.08     1870.57     56.67 o
  -3  13   5     4349.82     4459.77     86.85 o
  -2  13   5      956.76     1019.45     44.49 o
  -1  13   5      118.10      118.13     11.51 o
   0  13   5     1096.27     1144.55     45.30 o
   1  13   5      377.04      393.94     30.86 o
   2  13   5       13.25        9.92     20.54 o
  -1  14   5       11.72        0.00     19.37 o
   0  14   5      559.95      530.70     35.32 o
  -8   0   6       29.89       39.88      9.77 o
  -7   0   6     3372.54     3150.01     63.69 o
  -6   0   6     3604.64     3506.04     60.83 o
  -5   0   6    22785.88    21880.15    142.89 o
  -4   0   6       44.64       46.33      5.77 o
  -3   0   6     2180.24     2098.80     38.58 o
  -2   0   6    49797.50    47026.93    182.80 o
  -1   0   6    36573.41    34490.82    152.23 o
   0   0   6      669.08      703.74     23.36 o
   1   0   6    20981.26    19398.83    119.64 o
   2   0   6    26143.49    24530.15    146.10 o
   3   0   6     1769.32     1783.24     43.85 o
   4   0   6       97.16      133.61     11.36 o
   5   0   6    16224.29    15216.49    150.34 o
   6   0   6      134.98      137.27     12.45 o
   7   0   6     7334.09     7582.33    117.88 o
  -8   1   6     7358.21     7163.68     72.52 o
  -7   1   6      455.06      485.77     19.56 o
  -6   1   6     4901.65     4688.35     50.47 o
  -5   1   6    10949.13    10516.46     69.50 o
  -4   1   6     3218.24     3032.31     38.19 o
  -3   1   6     1617.13     1509.71     23.53 o
  -2   1   6     3238.52     3131.94     31.72 o
  -1   1   6    16112.56    15125.71    317.04 o
   0   1   6     2093.52     2006.94     25.65 o
   1   1   6     9649.39     9005.08    213.10 o
   2   1   6      159.68      180.91      9.60 o
   3   1   6      986.74     1009.01     23.11 o
   4   1   6      294.30      365.75     35.11 o
   5   1   6     5159.92     4981.63    291.14 o
   6   1   6     3843.90     3762.30    198.31 o
   7   1   6      438.61      481.74     42.40 o
  -8   2   6       75.95       85.04     11.13 o
  -7   2   6      133.86      148.07     12.78 o
  -6   2   6     7880.18     7307.67     92.68 o
  -5   2   6     5411.68     5126.57     72.34 o
  -4   2   6     5744.42     5235.06     68.50 o
  -3   2   6        4.88       15.98     10.59 o
  -2   2   6     1194.42     1147.27     30.61 o
  -1   2   6      300.19      270.21     16.11 o
   0   2   6      318.54      286.39     17.74 o
   1   2   6     1532.49     1519.19     35.58 o
   2   2   6     4624.61     4434.06     64.48 o
   3   2   6      270.14      327.38     21.68 o
   4   2   6     3971.20     4077.24     70.73 o
   5   2   6     1391.68     1451.61     45.93 o
   6   2   6     2160.69     2146.45     59.97 o
  -8   3   6      773.36      775.09     40.41 o
  -7   3   6      154.35      161.33     11.63 o
  -6   3   6     2386.52     2387.84     55.63 o
  -5   3   6     3515.32     3362.92     60.53 o
  -4   3   6      104.60      116.16      9.57 o
  -3   3   6     6416.11     6239.64     73.37 o
  -2   3   6     5269.79     5310.08     64.53 o
  -1   3   6      829.16      743.61     25.76 o
   0   3   6    12861.10    12420.38     99.50 o
   1   3   6     2248.34     2208.97     43.91 o
   2   3   6     3668.78     3646.94     59.62 o
   3   3   6     6370.01     6366.79     82.22 o
   4   3   6      683.73      700.61     31.98 o
   5   3   6     1845.67     1840.84     51.74 o
   6   3   6     2023.16     2136.13     60.04 o
  -8   4   6       35.36       37.82     11.04 o
  -7   4   6      314.59      330.39     23.59 o
  -6   4   6       10.71       36.64     16.92 o
  -5   4   6      924.88     1054.29     36.81 o
  -4   4   6      254.60      246.73     19.47 o
  -3   4   6       31.00      164.44     14.10 o
  -2   4   6     1889.60     1869.99     40.67 o
  -1   4   6      421.55      417.60     22.22 o
   0   4   6        0.46      118.04      9.92 o
   1   4   6        1.47       11.45     10.30 o
   2   4   6     5116.81     5281.84     71.34 o
   3   4   6     1163.42     1198.75     38.43 o
   4   4   6       98.10      132.49      9.24 o
   5   4   6      529.64      528.03     29.82 o
   6   4   6      113.89      133.61     11.92 o
  -8   5   6      248.28      268.11     22.94 o
  -7   5   6      521.63      537.19     32.82 o
  -6   5   6     7168.27     7127.50    100.55 o
  -5   5   6      140.40      138.57     14.37 o
  -4   5   6      158.08      176.98     13.19 o
  -3   5   6     8299.25     8054.58     88.49 o
  -2   5   6    12098.74    11763.05    104.24 o
  -1   5   6    12521.05    12074.94    103.71 o
   0   5   6     1151.11     1122.94     33.66 o
   1   5   6    12770.11    12627.29    109.24 o
   2   5   6     4281.42     4458.71     67.43 o
   3   5   6    11128.80    11184.88    112.09 o
   4   5   6       25.88       32.14     16.04 o
   5   5   6        0.29       29.67     14.51 o
   6   5   6     6960.82     7123.38    106.09 o
  -7   6   6      576.34      574.80     37.33 o
  -6   6   6     3521.54     3627.12     73.38 o
  -5   6   6     5204.49     5131.11     81.76 o
  -4   6   6    11334.46    11338.26    114.97 o
  -3   6   6      437.19      467.79     24.93 o
  -2   6   6    15426.90    15258.72    123.10 o
  -1   6   6     1333.11     1406.57     38.52 o
   0   6   6      352.19      369.38     22.21 o
   1   6   6     3047.06     3025.67     56.22 o
   2   6   6     7274.41     7752.87     90.87 o
   3   6   6      273.38      241.10     20.03 o
   4   6   6     5725.42     5762.45     87.08 o
   5   6   6     1732.04     1728.32     52.36 o
   6   6   6     4379.01     4289.97     84.86 o
  -7   7   6      212.47      230.30     18.70 o
  -6   7   6     6391.72     6670.48    101.03 o
  -5   7   6     2077.46     2079.08     55.46 o
  -4   7   6     4394.23     4408.82     74.80 o
  -3   7   6     3414.90     3410.31     63.27 o
  -2   7   6     2826.53     2698.58     55.52 o
  -1   7   6    10757.33    10893.13    105.70 o
   0   7   6       37.44       44.86      7.06 o
   1   7   6     7149.74     7472.54     89.17 o
   2   7   6     2409.59     2479.60     54.25 o
   3   7   6     2239.73     2304.91     54.63 o
   4   7   6     1866.19     1884.22     53.45 o
   5   7   6     2574.65     2578.90     63.59 o
  -7   8   6      818.53      834.99     42.68 o
  -6   8   6      365.28      353.09     27.12 o
  -5   8   6    14411.95    14587.08    147.53 o
  -4   8   6     1465.36     1463.56     47.48 o
  -3   8   6     1803.97     1818.29     49.00 o
  -2   8   6     8505.02     8523.59     99.04 o
  -1   8   6     9576.08     9894.30    104.43 o
   0   8   6        3.14       52.89      7.68 o
   1   8   6     8005.36     8236.30     96.52 o
   2   8   6    15296.70    15532.42    138.05 o
   3   8   6      850.81      831.36     36.97 o
   4   8   6     1050.09     1061.14     42.59 o
   5   8   6     8192.08     8130.06    114.73 o
  -6   9   6        5.80       18.07     20.51 o
  -5   9   6     3271.76     3300.91     73.38 o
  -4   9   6      556.04      611.66     32.18 o
  -3   9   6       35.73       55.54      8.65 o
  -2   9   6      289.14      298.79     21.41 o
  -1   9   6      882.38      887.68     34.06 o
   0   9   6      151.97      141.20     11.63 o
   1   9   6     1018.41     1143.76     38.23 o
   2   9   6      408.85      494.10     27.69 o
   3   9   6       69.72       80.21      9.65 o
   4   9   6      390.47      404.91     26.51 o
   5   9   6     1520.40     1470.56     52.41 o
  -6  10   6      338.11      375.47     28.89 o
  -5  10   6       98.53      116.06     13.13 o
  -4  10   6      175.27      169.49     14.25 o
  -3  10   6     1282.52     1243.30     44.59 o
  -2  10   6        3.80       11.98     17.01 o
  -1  10   6      568.30      587.21     31.68 o
   0  10   6      129.07      141.10     13.81 o
   1  10   6      508.14      518.44     29.99 o
   2  10   6      737.96      740.35     35.52 o
   3  10   6      818.63      759.49     38.29 o
   4  10   6        1.12       -8.45     19.22 o
  -5  11   6     3685.36     3815.76     84.45 o
  -4  11   6        6.22      -22.96     22.96 o
  -3  11   6     1815.30     1787.06     54.14 o
  -2  11   6       55.43      102.58     10.89 o
  -1  11   6      320.94      333.11     24.03 o
   0  11   6     5862.06     5711.97     91.91 o
   1  11   6      233.91      234.52     19.87 o
   2  11   6       21.29       18.54     18.16 o
   3  11   6      250.92      263.50     21.49 o
  -4  12   6       13.51       33.82     11.42 o
  -3  12   6     1771.49     1803.22     57.38 o
  -2  12   6     8961.73     8909.43    120.01 o
  -1  12   6      609.57      512.96     34.74 o
   0  12   6      195.18      181.59     15.40 o
   1  12   6      315.04      298.99     24.47 o
   2  12   6     8335.20     8405.01    117.08 o
  -2  13   6     1773.04     1670.29     56.63 o
  -1  13   6     7920.19     7866.31    118.00 o
   0  13   6        4.09       10.30     19.78 o
   1  13   6     4837.28     4728.02     92.91 o
  -8   1   7     3146.81     3035.67     62.09 o
  -7   1   7        3.83       21.42     14.05 o
  -6   1   7      448.07      470.52     19.10 o
  -5   1   7    10232.83     9871.07     70.73 o
  -4   1   7     1015.95     1024.99     54.10 o
  -3   1   7    10947.43    10507.04    111.34 o
  -2   1   7     9090.09     8523.91    296.46 o
  -1   1   7     1263.64     1238.89     22.45 o
   0   1   7    14412.81    13496.71    116.73 o
   1   1   7      872.58      891.80     41.39 o
   2   1   7      137.70      174.90      9.06 o
   3   1   7     6169.01     5734.69    168.07 o
   4   1   7      618.27      614.03     22.01 o
   5   1   7      120.99      125.81      8.85 o
   6   1   7        3.65      143.16     59.64 o
  -8   2   7     4986.70     5028.62     91.10 o
  -7   2   7      113.95      120.72     10.72 o
  -6   2   7      825.81      744.86     33.26 o
  -5   2   7      190.52      191.06     14.13 o
  -4   2   7     2172.28     2077.88     47.06 o
  -3   2   7     2700.67     2548.19     49.01 o
  -2   2   7     7336.83     6732.08     75.88 o
  -1   2   7     1976.31     1851.02     40.32 o
   0   2   7       57.46       52.98      6.36 o
   1   2   7     1259.62     1152.66     35.23 o
   2   2   7     3922.00     3843.70     64.07 o
   3   2   7    17795.88    16583.33    142.50 o
   4   2   7      603.20      603.59     33.57 o
   5   2   7     2672.63     2728.85     66.25 o
   6   2   7     4144.27     4186.44     88.33 o
  -8   3   7     1955.15     1871.66     60.20 o
  -7   3   7     3523.60     3511.12     72.79 o
  -6   3   7       31.20       73.46      8.92 o
  -5   3   7     4742.18     4708.47     74.45 o
  -4   3   7     7413.48     7000.56     85.25 o
  -3   3   7      608.91      619.90     27.15 o
  -2   3   7     2711.99     2577.55     49.05 o
  -1   3   7    16893.44    16338.28    121.96 o
   0   3   7     5849.74     5725.39     72.96 o
   1   3   7       29.48       21.63     13.77 o
   2   3   7    11700.06    11140.90    110.46 o
   3   3   7      132.14      149.99     12.07 o
   4   3   7     4986.97     4987.29     84.70 o
   5   3   7      994.09      993.16     41.90 o
   6   3   7     5003.39     5017.88     94.26 o
  -7   4   7     3761.33     3741.69     77.38 o
  -6   4   7     4612.52     4441.03     79.02 o
  -5   4   7       77.36       95.13      9.15 o
  -4   4   7    31862.66    31804.16    191.39 o
  -3   4   7      503.73      521.63     26.73 o
  -2   4   7      221.82      243.15     18.91 o
  -1   4   7    32892.65    31927.26    177.85 o
   0   4   7     6451.55     6432.67     78.52 o
   1   4   7     3217.52     3116.81     57.40 o
   2   4   7     4376.97     4273.29     70.62 o
   3   4   7    14087.10    14045.41    134.34 o
   4   4   7     2135.63     2210.18     57.03 o
   5   4   7       12.07       35.93     18.92 o
   6   4   7     1053.13     1056.98     47.68 o
  -7   5   7     1624.26     1734.41     55.68 o
  -6   5   7      415.55      459.48     29.46 o
  -5   5   7     1730.23     1792.80     49.54 o
  -4   5   7      918.59      933.38     37.10 o
  -3   5   7      418.96      448.01     25.19 o
  -2   5   7       48.92       46.45      7.06 o
  -1   5   7     3602.62     3552.20     61.32 o
   0   5   7     6988.98     6761.09     83.75 o
   1   5   7      614.45      625.24     28.65 o
   2   5   7     8512.54     8606.63    100.53 o
   3   5   7     2779.31     2751.47     61.45 o
   4   5   7      995.86     1084.84     41.20 o
   5   5   7     3462.75     3602.26     76.00 o
  -7   6   7       83.43       67.73     12.01 o
  -6   6   7      316.12      341.40     23.35 o
  -5   6   7        8.41       15.60     14.72 o
  -4   6   7        6.92       70.43      8.42 o
  -3   6   7        9.93       63.57      8.18 o
  -2   6   7       48.08       57.04      7.80 o
  -1   6   7      147.10      151.62     12.51 o
   0   6   7      386.16      340.60     23.30 o
   1   6   7     1948.75     2096.51     49.79 o
   2   6   7       44.82       66.14      8.30 o
   3   6   7     2065.44     2040.77     53.12 o
   4   6   7     1141.39     1210.51     44.96 o
   5   6   7      505.40      528.46     33.67 o
  -7   7   7     1812.86     1888.29     61.42 o
  -6   7   7     1933.98     1986.64     58.49 o
  -5   7   7      893.76      925.74     40.54 o
  -4   7   7      637.28      614.42     33.07 o
  -3   7   7      895.42      953.03     37.16 o
  -2   7   7     3566.56     3583.66     65.65 o
  -1   7   7      521.41      542.96     28.26 o
   0   7   7      950.57      907.03     35.75 o
   1   7   7     6995.69     7191.20     94.05 o
   2   7   7     1207.33     1196.27     43.56 o
   3   7   7     1704.44     1843.47     53.02 o
   4   7   7      128.17      147.89     12.13 o
   5   7   7      158.82      178.05     14.04 o
  -6   8   7      278.69      340.89     26.41 o
  -5   8   7      408.17      400.28     30.87 o
  -4   8   7     6628.34     6775.47     98.74 o
  -3   8   7       31.08       36.47     16.84 o
  -2   8   7      128.44      122.02     11.57 o
  -1   8   7     3617.85     3682.09     69.29 o
   0   8   7      650.14      612.93     30.56 o
   1   8   7      491.43      504.54     29.17 o
   2   8   7      356.50      429.21     26.89 o
   3   8   7     4004.94     4197.58     79.54 o
   4   8   7     1539.94     1528.62     51.77 o
  -6   9   7       10.33       26.43     19.75 o
  -5   9   7     7946.57     8046.90    115.92 o
  -4   9   7      437.29      535.22     33.46 o
  -3   9   7     2680.35     2818.22     65.05 o
  -2   9   7     2521.55     2497.39     59.30 o
  -1   9   7     3374.81     3433.24     70.05 o
   0   9   7     9056.88     9148.72    111.55 o
   1   9   7      594.85      621.35     32.38 o
   2   9   7     5233.08     5255.64     88.99 o
   3   9   7     1379.56     1405.11     49.96 o
   4   9   7     1976.76     2023.18     61.20 o
  -5  10   7       42.17       41.18     20.96 o
  -4  10   7     1846.95     1867.79     57.27 o
  -3  10   7     2003.59     1979.76     56.82 o
  -2  10   7     2073.81     2143.36     58.25 o
  -1  10   7     1353.57     1356.47     47.57 o
   0  10   7      449.31      605.94     34.88 o
   1  10   7     1889.28     1895.34     55.42 o
   2  10   7     1098.23     1164.91     45.48 o
   3  10   7     9635.40     9853.17    127.91 o
  -4  11   7        1.29       10.65     21.43 o
  -3  11   7     1499.15     1479.55     53.30 o
  -2  11   7     1873.92     2266.30     60.82 o
  -1  11   7     1843.25     1772.68     56.18 o
   0  11   7     5734.91     5853.09     95.63 o
   1  11   7     1467.28     1526.08     52.27 o
   2  11   7     3547.54     3547.84     79.25 o
  -3  12   7     1328.01     1260.39     49.83 o
  -2  12   7      111.38       92.99     12.80 o
  -1  12   7     6422.01     6446.01    105.21 o
   0  12   7     2397.21     2390.21     66.16 o
   1  12   7       30.50       24.10     22.04 o
  -7   0   8     7866.86     7868.82    107.00 o
  -6   0   8    12799.82    12534.94    126.86 o
  -5   0   8      514.53      510.17     26.87 o
  -4   0   8      622.27      588.96     27.68 o
  -3   0   8    29869.01    28902.09    168.42 o
  -2   0   8     2364.47     2310.80     45.78 o
  -1   0   8      157.86      160.79     11.89 o
   0   0   8     6342.81     5950.45     74.14 o
   1   0   8       78.35       68.38      7.18 o
   2   0   8     1505.74     1368.45     40.61 o
   3   0   8     1000.59      919.07     37.28 o
   4   0   8     5880.19     5231.21     88.77 o
   5   0   8     1046.34      982.34     44.77 o
  -7   1   8     2475.99     2539.83    136.96 o
  -6   1   8      628.29      600.14     22.02 o
  -5   1   8      391.47      353.10     32.00 o
  -4   1   8     7090.56     6954.39    276.56 o
  -3   1   8     1197.89     1188.29     25.00 o
  -2   1   8      114.97      114.94      6.77 o
  -1   1   8      743.82      677.83     20.20 o
   0   1   8    14371.17    13779.05    292.28 o
   1   1   8      962.81      921.12     22.73 o
   2   1   8       10.13       29.42      6.87 o
   3   1   8    13142.09    12514.48    147.51 o
   4   1   8     1292.19     1387.53    162.96 o
   5   1   8     1922.14     1809.76     44.71 o
  -7   2   8      630.70      651.32     36.36 o
  -6   2   8      281.22      245.47     19.94 o
  -5   2   8       34.70       37.23      7.83 o
  -4   2   8     3671.61     3409.72     62.13 o
  -3   2   8      710.14      666.01     28.69 o
  -2   2   8      610.99      581.40     25.91 o
  -1   2   8     9626.58     9051.24     94.03 o
   0   2   8     1042.19     1013.63     33.52 o
   1   2   8     3535.22     3465.08     61.58 o
   2   2   8     2918.05     2860.98     59.32 o
   3   2   8      217.27      203.34     16.25 o
   4   2   8     6987.87     6483.82    100.72 o
   5   2   8      553.55      454.62     35.71 o
  -7   3   8     2956.12     2977.61     69.44 o
  -6   3   8      379.75      382.68     27.60 o
  -5   3   8     2841.49     2774.75     59.82 o
  -4   3   8     2290.37     2286.12     51.45 o
  -3   3   8      359.73      290.44     20.50 o
  -2   3   8     7898.73     7596.60     87.77 o
  -1   3   8      380.60      380.67     22.92 o
   0   3   8      908.11      935.18     33.27 o
   1   3   8      914.79      886.03     33.95 o
   2   3   8        5.63       22.37     14.60 o
   3   3   8     1670.08     1639.71     48.53 o
   4   3   8      935.75      938.11     40.87 o
   5   3   8      794.07      832.10     42.30 o
  -7   4   8      948.68     1006.59     45.96 o
  -6   4   8     1070.94     1139.12     43.80 o
  -5   4   8       20.73       36.11     16.19 o
  -4   4   8      250.97      295.24     22.88 o
  -3   4   8     2791.77     2830.45     57.77 o
  -2   4   8      296.49      295.11     22.35 o
  -1   4   8      590.08      558.20     27.71 o
   0   4   8      297.01      311.48     22.74 o
   1   4   8       93.48      104.26      8.62 o
   2   4   8      800.04      750.09     33.73 o
   3   4   8      359.21      361.24     25.56 o
   4   4   8      276.29      321.20     23.97 o
   5   4   8      147.49      139.89     13.45 o
  -7   5   8     5935.14     6183.80    103.40 o
  -6   5   8     1617.44     1680.72     55.65 o
  -5   5   8      575.98      625.24     32.71 o
  -4   5   8     8837.55     8806.74    106.37 o
  -3   5   8      562.08      615.01     29.41 o
  -2   5   8     5323.35     5410.68     79.28 o
  -1   5   8       15.19       15.36     14.27 o
   0   5   8     2127.22     2121.58     50.88 o
   1   5   8     6706.01     6488.16     89.89 o
   2   5   8       28.57       34.64     17.98 o
   3   5   8      259.93      262.57     19.96 o
   4   5   8        3.90       24.31     19.13 o
   5   5   8        1.73       28.40     21.19 o
  -6   6   8       78.94      101.23     11.89 o
  -5   6   8      141.53      168.74     12.69 o
  -4   6   8     2473.80     2581.87     60.57 o
  -3   6   8     3597.05     3533.40     68.38 o
  -2   6   8      474.91      497.12     27.37 o
  -1   6   8    13645.66    13394.61    128.36 o
   0   6   8      449.49      422.79     28.84 o
   1   6   8     5113.05     5093.33     82.21 o
   2   6   8     2754.31     2690.18     63.47 o
   3   6   8     3921.15     3962.33     78.79 o
   4   6   8    15011.53    15552.20    163.38 o
  -6   7   8      644.21      669.06     37.92 o
  -5   7   8       17.76       -2.68     20.78 o
  -4   7   8     7995.13     8195.88    109.92 o
  -3   7   8      499.01      589.68     33.53 o
  -2   7   8     1666.88     1763.13     50.36 o
  -1   7   8     2034.11     2013.34     52.62 o
   0   7   8     7455.85     7317.45     98.36 o
   1   7   8     1113.97     1116.44     41.30 o
   2   7   8       34.41       31.11     16.81 o
   3   7   8     4822.51     4915.44     90.00 o
   4   7   8      140.64      171.24     13.57 o
  -6   8   8     7982.89     8416.60    122.23 o
  -5   8   8      775.41      861.54     39.14 o
  -4   8   8      276.82      354.57     26.56 o
  -3   8   8     8883.35     9299.34    116.68 o
  -2   8   8      391.35      416.25     27.75 o
  -1   8   8        3.77       22.04     16.16 o
   0   8   8     7169.38     6973.16    100.68 o
   1   8   8      734.45      724.23     37.26 o
   2   8   8       44.55       37.97     18.37 o
   3   8   8       77.57       80.56     10.98 o
  -5   9   8       34.44       43.68     22.99 o
  -4   9   8      334.08      342.47     25.21 o
  -3   9   8      852.91      851.16     40.51 o
  -2   9   8     1267.66     1305.57     46.12 o
  -1   9   8      416.36      431.08     30.34 o
   0   9   8     6105.92     6285.60     96.87 o
   1   9   8     1407.53     1439.86     48.70 o
   2   9   8      143.35      137.62     13.04 o
   3   9   8     5145.00     5135.13     96.89 o
  -4  10   8       22.87       36.20     20.25 o
  -3  10   8       15.91       21.66     20.45 o
  -2  10   8     1758.37     1817.45     55.64 o
  -1  10   8      183.55      191.22     16.46 o
   0  10   8       23.54       45.74     10.51 o
   1  10   8       54.38       55.92     10.60 o
   2  10   8      912.74      891.11     44.93 o
  -3  11   8       13.95       20.01     21.72 o
  -2  11   8      775.58      871.29     42.24 o
  -1  11   8      345.40      395.21     29.69 o
   0  11   8     4889.65     5053.91     93.53 o
   1  11   8       10.26      126.93     12.86 o
  -7   1   9     1711.76     1683.31     38.54 o
  -6   1   9     3041.49     2986.46    115.10 o
  -5   1   9     1741.36     1762.11     34.44 o
  -4   1   9      119.93      110.48      6.89 o
  -3   1   9      660.86      682.53     21.11 o
  -2   1   9     1225.49     1142.98     45.15 o
  -1   1   9     2039.78     1958.09     33.12 o
   0   1   9      784.14      735.25     32.83 o
   1   1   9       59.51       63.98      6.23 o
   2   1   9       42.54       48.37     14.13 o
   3   1   9      866.01      924.59     36.01 o
   4   1   9       47.63       37.30     14.15 o
  -7   2   9     2419.11     2438.38     66.43 o
  -6   2   9      699.02      719.30     35.51 o
  -5   2   9      645.21      644.77     33.60 o
  -4   2   9     2277.19     2445.67     56.61 o
  -3   2   9     5186.93     5182.07     78.71 o
  -2   2   9     5480.16     5538.88     79.41 o
  -1   2   9     2199.29     2114.78     50.50 o
   0   2   9    10328.15    10021.63    109.33 o
   1   2   9     2252.20     2243.93     54.22 o
   2   2   9    11182.88    10661.45    122.81 o
   3   2   9     1396.46     1302.45     46.90 o
   4   2   9     1434.35     1305.79     51.38 o
  -7   3   9      332.86      353.73     27.12 o
  -6   3   9     7617.73     7755.26    110.27 o
  -5   3   9      587.98      600.08     32.80 o
  -4   3   9      333.39      417.68     27.51 o
  -3   3   9     6558.22     6302.06     89.75 o
  -2   3   9     5548.19     5539.02     81.58 o
  -1   3   9     1585.01     1547.47     44.28 o
   0   3   9       41.96       70.02      7.74 o
   1   3   9    13965.73    13805.87    135.64 o
   2   3   9      170.69      164.16     12.04 o
   3   3   9      204.10      207.54     17.34 o
   4   3   9     5299.72     4947.23     94.75 o
  -6   4   9     4946.24     5007.13     88.96 o
  -5   4   9     5792.22     5754.13     92.72 o
  -4   4   9      401.21      424.36     28.54 o
  -3   4   9       50.05       88.74      9.12 o
  -2   4   9     9965.18     9744.84    110.83 o
  -1   4   9      171.96      211.92     16.31 o
   0   4   9      263.98      324.07     24.50 o
   1   4   9       41.38       35.41      8.92 o
   2   4   9     1199.92     1334.60     46.44 o
   3   4   9       81.58       90.04     11.30 o
   4   4   9     3898.02     3793.72     85.92 o
  -6   5   9     1898.36     1974.25     60.25 o
  -5   5   9      488.93      533.29     33.76 o
  -4   5   9     1334.26     1298.51     46.66 o
  -3   5   9     7766.41     7690.70    101.95 o
  -2   5   9     4769.77     4850.97     80.18 o
  -1   5   9        1.35       24.40     13.80 o
   0   5   9     1525.31     1517.22     47.36 o
   1   5   9    11221.00    11045.42    127.27 o
   2   5   9      227.34      228.46     18.55 o
   3   5   9     1009.97      980.55     44.44 o
   4   5   9     5326.08     5343.55    101.20 o
  -6   6   9      136.96      160.44     13.69 o
  -5   6   9      483.56      541.85     32.08 o
  -4   6   9     1355.59     1390.76     48.22 o
  -3   6   9      392.59      398.28     29.34 o
  -2   6   9      712.02      784.39     35.55 o
  -1   6   9     1485.90     1543.19     48.60 o
   0   6   9     1576.19     1670.08     50.23 o
   1   6   9       94.01      108.47     11.48 o
   2   6   9      889.10      963.50     41.54 o
   3   6   9      839.79      927.84     43.83 o
  -5   7   9     1152.90     1193.51     47.96 o
  -4   7   9     2648.33     2788.53     67.31 o
  -3   7   9      116.06       99.85     11.72 o
  -2   7   9     1725.32     1866.90     54.43 o
  -1   7   9      531.28      573.73     33.35 o
   0   7   9      326.46      339.23     26.39 o
   1   7   9     2531.95     2543.00     64.49 o
   2   7   9      310.95      364.30     26.71 o
   3   7   9      774.97      773.52     41.62 o
  -5   8   9     1532.60     1649.31     56.90 o
  -4   8   9      532.09      536.91     34.97 o
  -3   8   9       14.32       30.67     19.81 o
  -2   8   9     3639.65     3688.04     77.29 o
  -1   8   9      557.71      542.24     34.71 o
   0   8   9       40.49       57.78     10.33 o
   1   8   9        0.58      -19.54     19.54 o
   2   8   9        6.11       13.83     22.10 o
  -4   9   9      484.48      495.73     34.43 o
  -3   9   9     2673.34     2943.96     72.80 o
  -2   9   9       65.63       79.15     11.04 o
  -1   9   9      380.48      460.78     33.10 o
   0   9   9      154.34      163.89     13.87 o
   1   9   9     3884.15     3912.75     83.84 o
   2   9   9     1244.99     1325.67     52.39 o
  -3  10   9     5242.14     5512.00    101.18 o
  -2  10   9     2438.28     2485.90     68.95 o
  -1  10   9     4031.49     4201.99     87.77 o
   0  10   9     9006.06     9091.20    127.68 o
  -6   0  10      765.49      799.22     38.67 o
  -5   0  10       22.74       45.18     20.16 o
  -4   0  10     1842.93     1847.90     51.52 o
  -3   0  10      891.52      895.48     35.91 o
  -2   0  10     3129.71     3187.66     63.53 o
  -1   0  10     2457.64     2580.98     57.08 o
   0   0  10     1855.94     1820.94     50.47 o
   1   0  10     4348.53     4038.21     76.48 o
   2   0  10     4900.64     4528.89     82.95 o
   3   0  10      896.84      900.74     41.48 o
   4   0  10      612.02      578.04     37.74 o
  -6   1  10      468.07      499.48     23.93 o
  -5   1  10     9232.59     9192.40     82.10 o
  -4   1  10      481.80      460.00     20.58 o
  -3   1  10      317.00      327.67     16.81 o
  -2   1  10     5419.41     5350.88     57.96 o
  -1   1  10     6852.45     6762.23     99.01 o
   0   1  10       97.06      104.77      6.32 o
   1   1  10       16.73       36.28     12.29 o
   2   1  10     9531.95     9318.45     82.97 o
   3   1  10      149.61      150.44      9.10 o
   4   1  10        0.72        4.02     14.08 o
  -6   2  10     3413.16     3557.71     77.31 o
  -5   2  10      951.19      986.88     41.55 o
  -4   2  10     1246.40     1305.49     45.56 o
  -3   2  10     1825.73     1755.36     49.90 o
  -2   2  10     2801.43     2802.42     60.94 o
  -1   2  10     1300.98     1242.84     41.79 o
   0   2  10     2102.56     1998.88     53.69 o
   1   2  10     2041.57     2052.03     56.45 o
   2   2  10      323.05      309.36     22.91 o
   3   2  10     3992.76     3983.23     83.72 o
  -6   3  10      262.78      269.77     21.02 o
  -5   3  10       11.92       24.10     19.95 o
  -4   3  10     1399.87     1411.67     47.34 o
  -3   3  10       22.68       31.52     17.66 o
  -2   3  10     1939.01     2021.26     53.70 o
  -1   3  10      240.71      292.86     21.38 o
   0   3  10      360.49      448.09     28.95 o
   1   3  10     1637.91     1672.65     52.59 o
   2   3  10      237.43      218.74     16.52 o
   3   3  10     1453.96     1550.37     54.45 o
  -6   4  10      384.87      419.41     29.13 o
  -5   4  10       61.93       92.36     11.18 o
  -4   4  10        7.14       33.90     18.72 o
  -3   4  10     2062.59     2130.76     56.48 o
  -2   4  10      426.36      464.18     30.46 o
  -1   4  10       87.85       95.72      9.21 o
   0   4  10       34.78       43.59      8.80 o
   1   4  10       76.47       83.21     10.89 o
   2   4  10      559.47      588.34     35.33 o
   3   4  10      195.62      199.76     15.19 o
  -5   5  10     2285.12     2290.23     63.96 o
  -4   5  10     2672.73     2766.67     67.48 o
  -3   5  10      228.63      215.32     15.84 o
  -2   5  10        6.13       -6.39     20.87 o
  -1   5  10     1146.60     1129.34     44.31 o
   0   5  10       23.90       45.21     18.92 o
   1   5  10     2353.63     2462.59     64.31 o
   2   5  10     1283.41     1344.22     49.80 o
   3   5  10      560.10      539.75     38.56 o
  -5   6  10     2128.77     2338.13     65.95 o
  -4   6  10     5174.92     5143.98     92.92 o
  -3   6  10     3871.60     3976.36     79.68 o
  -2   6  10     7317.31     7549.58    107.71 o
  -1   6  10     7556.66     8019.52    111.77 o
   0   6  10     2014.95     2055.33     57.68 o
   1   6  10     2620.96     2742.39     68.63 o
   2   6  10      722.23      693.20     40.58 o
  -4   7  10       15.44       11.83     21.22 o
  -3   7  10      655.68      627.07     37.92 o
  -2   7  10     1189.26     1229.24     47.20 o
  -1   7  10     4290.72     4441.01     85.68 o
   0   7  10       33.22       38.88     10.15 o
   1   7  10      602.88      654.16     38.33 o
   2   7  10     5737.58     5733.52    104.69 o
  -4   8  10      429.05      481.86     34.81 o
  -3   8  10       34.75       37.67     19.93 o
  -2   8  10     1550.79     1646.81     56.08 o
  -1   8  10        3.93       29.84     21.13 o
   0   8  10      610.33      664.47     38.48 o
   1   8  10     2226.85     2229.69     66.37 o
  -2   9  10     2933.89     2864.14     74.54 o
  -1   9  10     2659.46     2820.99     73.05 o
  -5   1  11     1230.44     1232.85     42.54 o
  -4   1  11       59.85       40.69     14.08 o
  -3   1  11      541.64      545.30     24.39 o
  -2   1  11     1209.61     1282.20     31.89 o
  -1   1  11      896.58      913.66     40.30 o
   0   1  11     2186.41     2165.57     79.96 o
   1   1  11      946.58      945.98     29.21 o
   2   1  11     3761.74     3663.54     56.06 o
  -5   2  11     5422.56     5728.87     97.36 o
  -4   2  11      310.93      327.20     24.38 o
  -3   2  11     6229.82     6379.14     99.00 o
  -2   2  11     1572.72     1607.34     51.05 o
  -1   2  11     4777.12     4783.05     85.45 o
   0   2  11     3835.93     3836.31     78.88 o
   1   2  11      240.97      266.94     20.79 o
   2   2  11       99.93      103.26     12.57 o
  -5   3  11     1951.60     2015.08     60.96 o
  -4   3  11    10309.71    10493.28    130.12 o
  -3   3  11       81.63      106.20     11.27 o
  -2   3  11      656.19      729.85     36.13 o
  -1   3  11     1062.96     1064.97     44.09 o
   0   3  11     9518.77     9490.10    122.79 o
   1   3  11       52.84       53.89     10.07 o
   2   3  11      297.67      333.42     25.74 o
  -5   4  11      596.64      617.36     39.16 o
  -4   4  11     1148.84     1169.98     46.10 o
  -3   4  11      133.98      126.52     11.86 o
  -2   4  11      704.21      723.36     38.16 o
  -1   4  11    12886.53    12587.51    142.97 o
   0   4  11      368.51      427.63     31.93 o
   1   4  11       64.81       74.61     10.80 o
   2   4  11     5734.68     5600.45    102.19 o
  -4   5  11     8668.77     8879.06    122.91 o
  -3   5  11      867.22      844.30     40.27 o
  -2   5  11      172.48      166.39     16.90 o
  -1   5  11     1236.60     1260.85     48.65 o
   0   5  11     1669.01     1769.20     56.45 o
   1   5  11      276.90      327.05     25.85 o
  -3   6  11      375.90      396.58     28.77 o
  -2   6  11      639.53      597.68     38.45 o
  -1   6  11      431.92      434.07     31.66 o
   0   6  11      561.61      656.87     36.86 o
  -2   7  11     1735.10     1848.87     59.70 o
  -1   7  11     1595.05     1659.87     56.29 o
  -4   0  12     3539.68     3531.50     78.88 o
  -3   0  12     5613.44     5782.97     98.65 o
  -2   0  12       39.97       49.80     10.68 o
  -1   0  12      182.91      176.58     16.52 o
   0   0  12    22165.12    21407.93    191.57 o
  -4   1  12     1004.03     1071.22     32.08 o
  -3   1  12     4810.76     4756.07     63.32 o
  -2   1  12       43.47       53.54      9.18 o
  -1   1  12      663.88      630.76     26.21 o
   0   1  12        3.34       16.51     14.42 o
  -3   2  12       75.16       79.53     11.36 o
  -2   2  12     1178.74     1166.99     47.28 o
  -1   2  12       31.77       85.41     11.04 o
   0   2  12      969.47     1098.16     46.26 o
  -3   3  12      412.98      454.93     32.31 o
  -2   3  12      854.44      926.88     43.69 o
  -1   3  12     2548.35     2484.42     67.75 o
   0   3  12        6.07       16.83     18.69 o
  -2   4  12      202.29      177.09     14.87 o
  -1   4  12       41.04       78.03     11.92 o
 
